# Supplementary material for: Loss-of-function alleles of ZmPLD3 cause haploid induction in maize
Source: Nat Plants. 2021 Dec 9;7(12):1579–88. doi: 10.1038/s41477-021-01037-2 (PMC8677622; doi:10.1038/s41477-021-01037-2)
Supplement: Supplementary file 2 — Supplementary Table 1. Summary of phospholipase genes in maize. Supplementary Table 2. Transcript levels (fragments per kilobase of exon model per million mapped fragments (FPKM)) of phospholipases in maize. Supplementary Table 3. Summary of phospholipase D (PLD) genes in Zea mays, Oryza sativa and Arabidopsis thaliana. Supplementary Table 4. Segregation of zmpld3, mtl/zmpla1/nld, and zmdmp in the selfed progeny of different heterozygous mutants. Supplementary Table 5. Phenotypic data related to haploid induction (HI) of plants with homozygous mutations in ZmPLD3, MTL/ZmPLA1/NLD and ZmDMP. Supplementary Table 6. Segregation of zmpld3 in the inbred progeny of zmpld3 (+/-)-mtl-zmdmp. Supplementary Table 7. Detailed information on differentially expressed genes (DEGs) from mutants (zmpld3, mtl/zmpla1/nld, zmpld3-mtl) based on RNA sequencing (RNA-seq) (fragments per kilobase of exon model per million mapped fragments (FPKM)). Supplementary Table 8. Gene Ontology (GO) term enrichment analysis of the differentially expressed genes (DEGs) between zmpld3 and zmpld3-mtl. Supplementary Table 9. Gene Ontology (GO) term enrichment analysis of the differentially expressed genes (DEGs) between mtl/zmpla1/nld and zmpld3-mtl. Supplementary Table 10. Gene Ontology (GO) term enrichment analysis of the differentially expressed genes (DEGs) between zmpld3 and mtl/zmpla1/nld. Supplementary Table 11. Sixty-six pollen-specific differentially expressed genes (DEGs) overlapping among zmpld3, mtl/zmpla1/nld and zmpld3-mtl. Supplementary Table 12. Primers used in this study. [file 41477_2021_1037_MOESM2_ESM.xlsx]

## Sheet: Supplementary Table 1
Supplementary Table 1. Summary of phospholipase genes in maize.
Gene subfamily	Genomic locus	Chromosome	Pollen-specific
Phospholipase A	Zm00001d000037	9	No
	Zm00001d009639	8	No
	Zm00001d010463	8	No
	Zm00001d011056	8	No
	Zm00001d011477	8	No
	Zm00001d012147	8	No
	Zm00001d012152	8	No
	Zm00001d017457	5	No
	Zm00001d019463	7	No
	Zm00001d029232	1	No
	Zm00001d029955	1	No
	Zm00001d031066	1	No
	Zm00001d035638	6	No
	Zm00001d035640	6	No
	Zm00001d036256	6	No
	Zm00001d039087	6	No
	Zm00001d039088	6	No
	Zm00001d039542	3	No
	Zm00001d042486	3	No
	Zm00001d043680	3	No
	Zm00001d044052	3	No
	Zm00001d044053	3	No
	Zm00001d049154	4	No
	Zm00001d049594	4	No
	Zm00001d052481	4	Yes
	Zm00001d007079	2	No
	Zm00001d013461	5	No
	Zm00001d028505	1	No
	Zm00001d033683	1	No
	Zm00001d051836	4	No
	Zm00001d052616	4	No
	Zm00001d000203	5	No
	Zm00001d005911	2	No
	Zm00001d006507	2	No
	Zm00001d007604	2	No
	Zm00001d007616	2	No
	Zm00001d007618	2	No
	Zm00001d007620	2	No
	Zm00001d007623	2	No
	Zm00001d014386	5	No
	Zm00001d018554	5	No
	Zm00001d021646	7	No
	Zm00001d028482	1	No
	Zm00001d029412	1	Yes
	Zm00001d031053	1	No
	Zm00001d031811	1	No
	Zm00001d031813	1	No
	Zm00001d031814	1	No
	Zm00001d031815	1	No
	Zm00001d033254	1	No
	Zm00001d033256	1	No
	Zm00001d034340	1	No
	Zm00001d040916	3	No
	Zm00001d041481	3	No
	Zm00001d048841	4	No
	Zm00001d052923	4	No
Phospholipase C	Zm00001d006231	2	Yes
	Zm00001d007229	2	No
	Zm00001d012924	5	No
	Zm00001d014903	5	No
	Zm00001d014906	5	No
	Zm00001d021318	7	No
	Zm00001d028746	1	Yes
	Zm00001d032907	1	No
	Zm00001d034714	1	No
	Zm00001d034875	1	No
	Zm00001d040205	3	No
	Zm00001d042057	3	No
	Zm00001d047447	9	No
Phospholipase D	Zm00001d039670	3	No
	Zm00001d008727	8	No
	Zm00001d037643	6	Yes
	Zm00001d046508	9	No
	Zm00001d029397	1	No
	Zm00001d005770	2	No
	Zm00001d029684	1	No
	Zm00001d006257	2	No
	Zm00001d022594	7	No
	Zm00001d005484	2	No
	Zm00001d037946	6	No
	Zm00001d027386	1	Yes
	Zm00001d009075	8	No
	Zm00001d015033	5	No

## Sheet: Supplementary Table 2
Supplementary Table 2. Transcript levels (fragments per kilobase of exon model per million mapped fragments (FPKM)) of phospholipases in maize. Asterisks denote pollen-specific genes. All the data was quoted from Walley JW, et al.24.
Gene ID	Mature_pollen	Female spikelet	Silk	Ear Primordium 2-4 mm	Ear Primordium 6-8 mm	Endosperm 12DAP	Endosperm Crown 27 DAP	Pericarp/Aleurone 27 DAP	Embryo 20 DAP	Embryo 38 DAP	Germinatin Kernels 2 DAI	Internode 6-7	Internode 7-8	Leaf Zone 1 (Symmetrical)	Leaf Zone 2 (Stomatal)	Leaf Zone 3 (Growth)	Mature Leaf 8	Vegetative Meristem	Root-Meristem Zone	Root-Elongation Zone	Root-Cortex	Primary Root	Secondary Root
Zm00001d029412*	0.9	0	0	0	0	0	0	0	0	0	0	0	0	0	0	0	0	0	0	0	0	0	0
Zm00001d052481*	14.1	0	0	0	0	0	0	0	0	0	0	0	0	0	0	0	0	0	0	0	0.1	0	0
Zm00001d006231*	19.6	1.3	0.9	0	0.1	0.2	0	0.1	0.3	0	0.0283239	0.6	0.5	0	0.495507	0.3	0.7	0.4	0	0.9	0.8	0.4	0.5
Zm00001d028746*	118.5	1	0.3	2.9	2.7	0	0	0	0.8	0.2	0	0.3	0.3	1.5	0	0.5	0	1.8	5.1	2.3	5.4	2.6	3.1
Zm00001d027386*	33.2	0.5	1	4	4.9	1.4	0.6	1.2	2.9	2.7	2.4732	0.9	1	5.7	6.58134	3.7	1.7	2.5	1	0.5	0.5	0.2	0.1
Zm00001d037643*	1.4	0	0	0	0	0	0	0.1	0	0	0	0	0	0	0	0	0.1	0	0	0	0	0	0
Zm00001d000037	0	0	0	0	0	0	0	0	0	0	0	0	0	0	0	0	0	0	0	0.5	0.1	0.2	0.9
Zm00001d000203	0	2	0.4	8.5	5.6	0.1	0	0.4	10.1	0.2	0.447759	0.7	0.3	0.1	1.35243	3.1	0	0	1.1	3.9	10.2	6.3	6.3
Zm00001d005911	0	0	0	0	0	0	0	0	0	0	0	0	0	0	0	0	0	0	0	0	0	0	0
Zm00001d006507	3.5	2	3.2	11.1	12.1	9.4	1.6	5.8	8.7	7.9	33.5038	6.8	4.5	13.5	34.5967	12.9	5.7	7.9	6.3	6.4	2.7	4.7	4.7
Zm00001d007079	20.3	5.3	6.7	3.8	4.3	5.6	5.4	5.9	10.8	6.5	5.57737	4.9	4.5	2.5	4.62207	2.8	4.9	6.4	1.9	2.8	12.9	3.3	3.2
Zm00001d007604	0.2	0.1	0	0.1	0.1	0.1	0	0.5	0	0.1	0	0.6	1.1	0.1	0	0	0.1	0.6	0.1	0	0	0.1	0.2
Zm00001d007616	0	0	0	0	0	0.9	0.1	2.1	0	0	0.395319	0.2	0.3	0	0	0	0	0.1	0	0	0.8	0.2	0.7
Zm00001d007618	0	0	0	0	0	0.4	0	1.1	0	0	0.222189	0.1	0.3	0	0	0	0	0.1	0	0	0.3	0.1	0.3
Zm00001d007620	0	0	0	0	0	0.5	0.1	1.3	0	0	0.222189	0.1	0.3	0	0	0	0	0.1	0	0	0.3	0.1	0.4
Zm00001d007623	0	0	0	0	0	0.5	0.1	1.3	0	0	0	0.2	0.3	0	0	0	0	0.2	0	0	0.3	0.2	0.4
Zm00001d009639	0	0	0	0	0	0.7	0.9	0.1	0	0	0	0.1	0	0	0	0	0	0	0	0	0	0	0
Zm00001d010463	0.1	1	5.7	0.4	0.4	0	0	1.1	0.6	3	9.4538	0.2	0.1	0.2	0.0377957	0	0.7	0.2	2.6	4.5	4.4	7.5	7.8
Zm00001d011056	0	0	0.1	0	0	0	0	4.5	0	0	0.0298659	0	0	0	0	0.1	12.6	0	0	0	0	0	0
Zm00001d011477	0	1	2.9	0.6	1.2	4.1	0.5	26.8	7.1	9.5	71.435	0.7	0.7	0.4	1.34738	2.2	0.3	0.3	0.3	1	4.1	2.5	3.3
Zm00001d012147	0	0	0	0	0	0	0	0	0	0	0	0.1	0	0	0	0.1	0	0.1	0	0	0	0	0
Zm00001d012152	0	0.1	0.5	0.1	0.1	0.2	0.1	11.7	0	0.1	0.011463	0	0	0	0	0	0	0	0	0	0.2	0.1	0.1
Zm00001d013461	0.1	17.3	8.4	6.3	8.4	5.3	1.3	2.7	67.7	24.5	25.5	28.6	14.7	14.2	17.2	35.7	0.2	14.9	8.3	47.3	43	18.8	14
Zm00001d014386	0	11.9	16	4.4	7.8	0.2	0.1	1.5	2.3	9.1	0.482056	8.2	4.8	4.5	1.18466	19	1	5.5	4.8	6.5	23.4	23.6	17.5
Zm00001d017457	0	4.5	6.5	3.2	2.6	0.3	0.2	13.6	20.4	20.4	14.905	2.8	3.2	1.2	3.23471	1.9	1.4	2.7	1.6	3.2	9	8.2	9.3
Zm00001d018554	0.1	1.1	0.5	1.1	1.4	0.8	0.4	0.4	1.5	0.6	0	1	0.9	1	0.399051	0.6	0.3	1	1.3	0.1	0.4	1.4	1.4
Zm00001d019463	0	0	0	0	0	3.2	1.2	0.7	0	0.1	0.0688714	0	0	0	0.165119	0	0.3	0	0	0.1	1.9	0.8	0.9
Zm00001d021646	6.2	3.7	4.7	9.2	10.2	10.6	1.3	6.6	7.7	6.6	12.825	7.6	5.4	11.7	10.9187	12.4	5	7.2	11.6	9.5	3.8	8	8.2
Zm00001d028482	0	11	4.5	12.6	16	4.5	0.3	3.4	9	5.6	8.18069	9.7	12.4	14	12.3927	2.2	1.3	28.2	2.8	1	29.6	10	6.5
Zm00001d028505	0.1	0.2	1.3	0.4	0.9	0.2	0	1.9	0.3	0.1	0.127686	0.4	0.2	0	0	0.5	30.1	0.1	0.6	0.1	19.9	4.3	12.9
Zm00001d029232	0	0.1	0	0	0	0	0	0	0	0	0.0191751	0.5	0.2	0.1	0.129536	0	0	0.1	0	0	0.3	0.2	0.3
Zm00001d029955	0	0.9	0.8	1.1	0.5	0	0	0	3.8	0	0.00820117	0.4	0.6	0	0.0141556	0.1	0.5	0.7	0.3	2	0.1	0.9	1.8
Zm00001d031053	0	0.5	0.4	0.2	0.2	0	0	0.3	0	0	0.909715	0.5	0.3	0	0.0524607	0.1	0.1	0.2	0	0.1	8.2	4.4	2.5
Zm00001d031066	0	0	0	0.5	0	0	0	0	0	0	0	0	0	0	0	0	0	0	0.1	0	0.4	0.2	2.2
Zm00001d031811	0.1	0	0.5	0	0	0	0	0.8	0.2	0.1	0.432215	0	0	0	0	0	0	0	0	0	0.1	0	0.1
Zm00001d031813	0	0.3	6.2	0.6	1.4	0	0	2.6	0.8	0.5	0.508171	0.3	0.6	0	0	0.1	0.8	0.2	2	0.1	0.4	0.9	1.6
Zm00001d031814	0	0	0	0	0	0	0	0	0	0	0	0	0	0	0.0795434	4.8	0	0	0	0	5.4	2.3	1.8
Zm00001d031815	0	0	0	0	0	0	0	7.8	0	0	0	0	0	0	0.0180671	0	0	0	0	0	0.2	0.1	0.5
Zm00001d033254	0	2	1.1	5.2	2.5	0.1	2.4	2	8.2	0.2	1.05365	0.4	0.2	0.3	0.375316	0.1	0	0.3	0.4	6.7	7.4	5.8	5.4
Zm00001d033256	0	4.7	9.4	6.5	4.7	0.2	0	0.5	7	1.3	0.469711	0.8	0.6	0.2	0.343191	0.1	4.4	0.5	0.3	3.4	5.6	3.7	3.8
Zm00001d033683	0.1	34.5	1.3	5.3	5.2	5.7	0.2	0.8	109.3	36.7	37.3086	41.8	24.8	8.6	9.50118	23.6	0.2	27.6	33.7	132.5	98.1	53.2	36.9
Zm00001d034340	0	1.8	0	1	0.8	0.1	0	0	1.9	0.5	1.45823	4.2	2.7	1.5	5.01613	3.5	0	1.3	3.2	2.6	1.6	2.8	2.3
Zm00001d035638	0	0	0	0	0	0.2	0	0	0	0.1	0.592898	0	0	0	0.0463154	0	0	0	2.6	17.4	7.4	9.3	11
Zm00001d035640	0.5	0	0	0	0	0	0	0	0	0	0	0	0	0	0	0	0	0	0.3	3.3	1.2	1.6	2.1
Zm00001d036256	0	0	0	0	0	0	0	0	0	0	0.0222853	0	0	0	0.0126278	0	0.1	0	0	0	0	0	0
Zm00001d039087	0	0	0	0	0	7.6	4.2	2.2	0	0	0	0	0	0	0	0	0	0	0	0	0	0	0
Zm00001d039088	0	2	11.5	0	0	0.7	38.7	15.2	0	0.1	0.0195518	0	0	0	0.0260431	0	0	0	0	0	0	0	0.1
Zm00001d039542	0.1	49.6	32.9	73	53.8	0.7	0.1	33.5	0.8	0.2	0.726142	180.5	224.3	47.5	59.5872	71.6	177.9	113.1	0.4	0.8	1.9	1.1	1.3
Zm00001d040916	0	0.1	0	0	0	0	0	0	0	0.1	0	0	0	0	0	0	0	0	0	0	0.1	0	0
Zm00001d041481	0.2	3.2	1.4	1.1	1.2	1	0.3	7.1	2.3	6.5	0.555541	0.5	0.9	0.2	1.17073	1	0.9	1	0.6	0.5	6.9	2.6	2.5
Zm00001d042486	0	0	0.9	0.1	0.1	0	0	0.5	0.1	0	1.0503	0	0	0	0.0463929	0	0.1	0	0	0.1	0.3	0.1	0.1
Zm00001d043680	0	14.9	26	0.7	1.2	0.2	0	3.6	0.2	0.2	0.348982	9.4	6.6	0.8	1.59879	1.7	22	1.9	0.6	1.1	12.1	9.9	10.6
Zm00001d044052	0	1.2	1.3	0.1	0.2	0	0	0	0	0	1.89092	1.2	1.2	0.3	0.416639	0.4	0	0.5	0	0.4	0.4	3.7	3
Zm00001d044053	0.7	0.2	0	0	0.1	0	0	0	0	0	0	1	0.6	0.1	0	0	0	0.3	0	0	0	0	0
Zm00001d048841	0.3	57.5	7.8	131.7	99.1	0.1	0.3	18.9	4.1	0.3	0.172308	539.4	843.1	64.5	11.0084	10	0.6	696.1	0.2	0.3	2.5	1.5	5.1
Zm00001d049154	0	0.2	1	0	0.1	0	0	0.5	0.5	0	0.0635092	0	0	0	0	0	0	0	0	0	0.2	0	0.1
Zm00001d049594	0	0.1	0	0.1	0.2	0	0	0.3	0.2	0	0.053555	0	0	0.1	0	0	0.6	0.2	0	0	0	0	0
Zm00001d051836	3.1	2.3	3.4	3.1	3.9	1.6	0.1	1.9	0.7	0.3	2.31575	3.6	3	2.8	4.60985	1.6	2.6	3.9	3.4	5	11.8	3.2	4
Zm00001d052616	0.1	0	0	0.1	0	0	0	0	0	0	2.85559	0	0	0	26.8234	0	0.2	0	0.1	0.1	67.7	14.9	16.1
Zm00001d052923	0	0	0	0	0	0	0	0	0	0	0	0	0	0	0	0	0	0	0	0	0	0	0
Zm00001d007229	0.2	6.1	9.6	1.8	2.9	2	1.3	11.7	3	8.4	12.4827	5.8	3.8	4.7	9.02246	10.9	32.2	2.8	0.6	0.9	8	11	7.4
Zm00001d012924	0.1	10.7	14.5	4.4	4.3	1.7	0.5	12.6	2.8	8.6	15.4605	5.5	4.2	3	4.05215	5.5	20.9	6.4	3.8	13.2	16.7	16.5	14.8
Zm00001d014903	0.1	18.4	13.4	20.2	18.7	7.5	2.5	7	32	11.5	10.1215	25	23.5	18.4	11.2173	20.5	2.7	16.3	12.2	17.6	37.1	25.3	28.5
Zm00001d014906	0.1	22.5	20.5	21.9	20.8	11.3	7.8	17.9	26.8	12.1	14.3056	31.7	29	23.2	27.4316	32.7	4	20.3	15.6	25.3	47.5	31.2	34.7
Zm00001d021318	0.2	20.6	117	6.7	9	4	1	5.5	4.9	5.8	4.11341	37	14.6	9.3	6.5267	12.8	206.5	10.8	2.2	10.9	69.5	34.8	40.2
Zm00001d032907	0.6	0	0	0	0	0	0	0	0	0	0	0	0	0.1	0	0	0	0	0	0	0.1	0.2	0
Zm00001d034714	0.2	64.9	50	11.3	10.2	11.5	7.7	58.9	7.3	26	3.54305	30.4	24	12.1	1.3086	23.2	120	30.8	16.9	45.2	184	66.5	76.2
Zm00001d034875	0	0	0.1	0.1	0.1	0.7	41.6	29.9	0	0.2	1.14315	0.1	0	0.1	0.191773	0.1	0.1	0	0.1	1.1	3.6	6.9	6.4
Zm00001d040205	0	13.1	1.8	1.9	3	2.1	1.1	3.6	4.3	20.8	5.97581	12.2	10.4	2.8	5.01795	13.7	2.5	6.3	1.9	7.6	10.3	8.8	5.8
Zm00001d042057	0.1	10.4	10.1	1.1	1.1	6.7	10.1	17.6	6.8	66.9	18.2687	9.3	7.5	4.7	6.63584	10.8	5	6.5	1.3	15.9	2.1	15.5	14.6
Zm00001d047447	0.1	0.8	0	0.6	2	0.1	0.1	0.6	0.2	0.1	1.53898	0.2	0.1	4.2	2.14264	1.4	3.6	1.6	0.5	0.2	16.5	8.6	2
Zm00001d005484	98.8	0.6	0.7	2.9	3.4	1.2	0.1	1	2.3	2.8	1.79517	0.6	0.6	3.7	2.9017	1.4	3	1.4	0.4	0.1	1	0.1	0.1
Zm00001d005770	0.1	0.1	0.2	0	0	0	0	0	0.1	0	0.404533	0.1	0.1	0.1	0.0613343	0	0	0	0	0.1	0	0.2	0.2
Zm00001d006257	1.9	1.2	1	4.2	5.2	1.4	0.4	1.3	6.3	3.7	3.46971	1.5	1.4	5.7	5.35594	4.9	1.9	3.8	3	1.9	0.4	1.1	1
Zm00001d008727	0.2	53.9	117	2.5	2.5	2.7	1.3	31.1	4.9	67.6	39.1157	37.7	25.9	1.8	0.736596	12.5	112.3	8.9	13.1	32.3	57.5	50.7	57.4
Zm00001d009075	10.9	0.9	1	4.9	5.2	4.8	2	4.8	5.4	3.5	7.31254	1.5	1.2	4.3	4.90902	3.7	3.2	1.6	1.3	1.1	0.7	1.4	1.4
Zm00001d015033	0	0	0	0	0.1	0.3	4.6	2.8	0	0.2	0.436711	0.2	0.1	0.1	0.337164	0.7	0	0.1	0.2	0	0.1	0.2	0.1
Zm00001d022594	34	6.3	9.3	5.9	5.8	16.6	10.3	17.7	12.5	31.5	18.5124	16.3	10.2	5.5	9.15286	10.7	6.4	4.8	15.9	20.2	23.7	20.3	17.9
Zm00001d029397	0	0.9	0.2	0.2	0.3	0.1	1.5	17.3	0	0.2	6.91062	3.2	1.3	0.3	0.225099	1	0.3	0.6	0.4	0.2	0.7	3.5	4.9
Zm00001d029684	2.8	0.7	2	2	1.8	5.1	10.9	8.9	3.9	5.5	4.61057	1.5	0.9	1.3	1.54019	2.9	5.4	1.6	1.2	2.3	3.4	2.5	2.6
Zm00001d037946	3.4	0.8	1.4	4.7	4.8	4.8	4.5	5	5.1	3.9	6.07598	1.4	0.9	3.8	5.14726	5.1	7.7	2.1	1.4	1.7	1.1	1.8	1.5
Zm00001d039670	1	77.9	107.7	26.4	31	11.5	1.4	17.1	70.3	43.7	95.5937	44.5	31.7	6.8	11.0023	40	18.5	12.2	117.9	181.5	120.8	182.3	209.7
Zm00001d046508	0.1	26.3	21.1	15.9	14.7	5.5	0.3	4.3	11.4	6.2	12.2958	42.5	40.7	19	27.2277	19.4	8.5	31.4	28.1	26.4	11.1	28.7	32.5

## Sheet: Supplementary Table 3
Supplementary Table 3. Summary of phospholipase D (PLD) genes in Zea mays, Oryza sativa and Arabidopsis thaliana.
Species	Proposed gene name	Genomic locus	Chromosome	Gene subfamily
Zea mays	ZmPLD1	Zm00001d039670	3	C2-PLD
	ZmPLD2	Zm00001d008727	8	C2-PLD
	ZmPLD3	Zm00001d037643	6	C2-PLD
	ZmPLD5	Zm00001d046508	9	C2-PLD
	ZmPLD7	Zm00001d029397	1	C2-PLD
	ZmPLD8	Zm00001d005770	2	C2-PLD
	ZmPLD9	Zm00001d029684	1	C2-PLD
	ZmPLD10	Zm00001d006257	2	C2-PLD
	ZmPLD11	Zm00001d022594	7	C2-PLD
	ZmPLD12	Zm00001d005484	2	C2-PLD
	ZmPLD13	Zm00001d037946	6	PXPH-PLD
	ZmPLD15	Zm00001d027386	1	C2-PLD
	ZmPLD16	Zm00001d009075	8	PXPH-PLD
	ZmPLD17	Zm00001d015033	5	C2-PLD
Oryza sativa	OsPLDα1	LOC_Os01g07760	1	C2-PLD
	OsPLDα2	LOC_Os05g07880	5	C2-PLD
	OsPLDα3	LOC_Os06g40190	6	C2-PLD
	OsPLDα4	LOC_Os06g40170	6	C2-PLD
	OsPLDα5	LOC_Os06g40180	6	C2-PLD
	OsPLDα6	LOC_Os03g27370	3	C2-PLD
	OsPLDα7	LOC_Os08g31060	3	C2-PLD
	OsPLDα8	LOC_Os09g25390	9	C2-PLD
	OsPLDβ1	LOC_Os10g38060	10	C2-PLD
	OsPLDβ2	LOC_Os03g02740	3	C2-PLD
	OsPLDδ1	LOC_Os09g37100	9	C2-PLD
	OsPLDδ2	LOC_Os03g62410	3	C2-PLD
	OsPLDδ3	LOC_Os07g15680	7	C2-PLD
	OsPLDκ	LOC_Os02g02790	2	C2-PLD
	OsPLDζ1	LOC_Os05g29050	5	PXPH-PLD
	OsPLDζ2	LOC_Os01g20860	1	PXPH-PLD
	OsPLDφ	LOC_Os06g44060	6	SP-PLD
Arabidopsis thaliana	AtPLDα1	AT3G15730	3	C2-PLD
	AtPLDα2	AT1G52570	1	C2-PLD
	AtPLDα3	AT5G25370	5	C2-PLD
	AtPLDβ1	AT2G42010	2	C2-PLD
	AtPLDβ2	AT4G00240	4	C2-PLD
	AtPLDγ1	AT4G11850	4	C2-PLD
	AtPLDγ2	AT4G11830	4	C2-PLD
	AtPLDγ3	AT4G11840	4	C2-PLD
	AtPLDδ	AT4G35790	4	C2-PLD
	AtPLDε	AT1G55180	1	C2-PLD
	AtPLDζ1	AT3G16785	3	PXPH-PLD
	AtPLDζ2	AT3G05630	3	PXPH-PLD

## Sheet: Supplementary Table 4
Supplementary Table 4. Segregation of zmpld3, mtl/zmpla1/nld, and zmdmp in the selfed progeny of different heterozygous mutants.
The number of plants of each genotype are shown in parentheses. The italics in the table indicate mutants.
Mutation type	Cross	zmpld3 genotypes	mtl/zmpla1/nld genotypes	zmdmp genotypes
Single mutant	Heterozygous zmpld3-1 Ⓧ	+/+ (49)	-	-
		+/zmpld3 (61)	-	-
		zmpld3/zmpld3 (17)	-	-
	Heterozygous mtl/zmpla1/nld Ⓧ	-	+/+ (58)	-
		-	+/mtl (72)	-
		-	mtl/mtl (22)	-
	Heterozygous zmdmp Ⓧ	-	-	+/+ (41)
		-	-	+/zmdmp (81)
		-	-	zmdmp/zmdmp (39)
Double mutant	Heterozygous zmpld3-mtl Ⓧ	+/+ (161)	+/+ (152)	-
		+/zmpld3 (194)	+/mtl (197)	-
		zmpld3/zmpld3 (55)	mtl/mtl (61)	-
	Heterozygous zmpld3-zmdmp Ⓧ	+/+ (91)	-	+/+ (73)
		+/zmpld3 (112)	-	+/zmdmp (105)
		zmpld3/zmpld3 (32)	-	zmdmp/zmdmp (57)
	Heterozygous mtl-zmdmp Ⓧ	-	+/+ (59)	+/+ (42)
		-	+/mtl (71)	+/zmdmp (76)
		-	mtl/mtl (22)	zmdmp/zmdmp (32)
Triple mutant	Heterozygous zmpld3-mtl-zmdmp Ⓧ	+/+ (1161)	+/+ (1052)	+/+ (703)
		+/zmpld3 (1543)	+/mtl (1296)	+/zmdmp (1384)
		zmpld3/zmpld3 (21)	mtl/mtl (377)	zmdmp/zmdmp (638)

## Sheet: Supplementary Table 5
Supplementary Table 5. Phenotypic data related to haploid induction (HI) of plants with homozygous mutations in ZmPLD3, MTL/ZmPLA1/NLD and ZmDMP.
The italics in the table indicate mutants.
Male parent (Genetic background)	Female parent	Pollinated ears	Aborted kernel statistics			Haploid screening
			Viable kernels	Aborted kernels	EnAR (%)	Investigated plants	Haploids	HIR (%)
zmpld3-1 (LH244)	ZD958	7	1530	206	11.87	1464	14	0.96
zmpld3-2 (LH244)	ZD958	6	1457	160	9.89	1404	12	0.85
mtl/zmpla1/nld (LH244)	ZD958	7	1509	208	12.11	1430	17	1.19
mtl/zmpla1/nld (NP2222)	NP2222	-	-	-	41.6	1774	118	6.65 a
mtl/zmpla1/nld (B73)	ZD958	-	-	-	-	256	4	1.56 b
mtl/zmpla1/nld (A188)	A188	-	-	-	-	-	-	0.5-3.59%c
zmdmp (LH244)	ZD958	8	1973	86	4.36	1946	2	0.1
zmdmp (B73)	ZD958	-	-	-	-	5080	6	0.12 d
LH244	ZD958	6	2053	29	1.39	2041	0	0
a, The statistical data of this line were quoted from Kelliher T, et al.9.
b, The statistical data of this line were quoted from Liu et al.10.
c, The statistical data of this line were quoted from Gilles et al.11.
d, The statistical data of this line were quoted from Zhong et al.25.

## Sheet: Supplementary Table 6
Supplementary Table 6. Segregation of zmpld3 in the inbred progeny of zmpld3 (+/-)-mtl-zmdmp.
The italics in the table indicate mutants.
Cross	zmpld3 genotypes
	+/+	+/zmpld3	zmpld3/zmpld3
zmpld3 (+/-)-mtl-zmdmp Ⓧ	46	53	0

## Sheet: Supplementary Table 7
Supplementary Table 7. Detailed information on differentially expressed genes (DEGs) from mutants (zmpld3, mtl/zmpla1/nld, zmpld3-mtl) based on RNA sequencing (RNA-seq) (fragments per kilobase of exon model per million mapped fragments (FPKM)).
Gene ID(APGv4)	zmpld3-1			mtl/zmpla1/nld			zmpld3-mtl			Annotation
	log2FoldChange	FDR	Significant	log2FoldChange	FDR	Significant	log2FoldChange	FDR	Significant
Zm00001d047147	4.9198	2.22e-214	yes	5.47745	1.55e-285	yes	4.66172	9.93e-20	yes	Expansin B2
Zm00001d047146	4.83721	3.33e-277	yes	3.93462	9.75e-109	yes	4.09058	7.09e-93	yes	Expansin B2
Zm00001d033719	3.46171	3.32e-20	yes	0.771499	NA	no	-1.15275	0.638158	no	B-Box Type Zinc Finger Protein With Cct Domain
Zm00001d049545	2.85821	1.37e-11	yes	2.80798	4.45e-10	yes	2.76051	1.46e-09	yes	Brassinosteroid-Responsive Ring-H2
Zm00001d006697	2.60006	2.66e-13	yes	1.55377	0.00442713	yes	-0.915378	0.657881	no	Polyol/Monosaccharide Transporter 5
Zm00001d035640	2.48443	0.000850612	yes	2.42358	NA	no	1.55774	0.28062	no	Alpha/Beta-Hydrolases Superfamily Protein
Zm00001d042014	2.39115	5.9e-207	yes	2.13506	4.14e-99	yes	2.56556	1.21e-65	yes	Unannotated
Zm00001d009648	2.25337	0.000256381	yes	2.41178	9.96e-05	yes	1.54315	0.113619	no	Oleosin Family Protein
Zm00001d042063	2.25071	5.07e-07	yes	1.48834	0.0249531	yes	3.42193	0.16228	no	Unannotated
Zm00001d009082	2.24051	0.000466072	yes	-0.0170637	NA	no	1.86573	0.02854	yes	Unannotated
Zm00001d015463	2.23105	0.00200698	yes	2.14491	NA	no	2.38512	0.0013394	yes	Uncharacterised Protein Family (Upf0497)
Zm00001d034035	2.22468	2.33e-54	yes	-0.897652	0.00662665	yes	-0.791472	0.129165	no	Oligopeptide Transporter
Zm00001d020847	2.16716	0.00469867	yes	1.61277	NA	no	2.5639	0.000391911	yes	Unannotated
Zm00001d005670	2.15588	0.00512482	yes	1.3239	NA	no	-0.659188	0.907304	no	Unannotated
Zm00001d035770	2.15239	4.74e-11	yes	1.62111	9.4e-05	yes	1.97333	4.94e-06	yes	Uncharacterised Protein Family Serf
Zm00001d016070	2.13948	1.07e-14	yes	1.42719	0.000116008	yes	0.339241	0.821416	no	Bcl-2-Associated Athanogene 6
Zm00001d002357	2.13014	9.46e-39	yes	-0.865565	0.022521	yes	1.16593	0.686304	no	Protein Kinase Superfamily Protein
Zm00001d050518	2.09431	5.79e-12	yes	0.112104	0.948875	no	0.382295	0.887628	no	Mac/Perforin Domain-Containing Protein
Zm00001d049561	2.08251	2.02e-16	yes	2.45358	3.11e-25	yes	2.6534	5.49e-19	yes	Unannotated
Zm00001d008560	2.07589	2.11e-07	yes	2.42926	2.04e-10	yes	2.67509	1.61e-12	yes	Unannotated
Zm00001d031209	2.05089	1.47e-10	yes	0.832637	0.192942	no	-0.0200114	0.995406	no	Udp-Glycosyltransferase Superfamily Protein
Zm00001d031278	2.03609	0.00533879	yes	1.5665	NA	no	1.87652	0.0287297	yes	Obf Binding Protein 1
Zm00001d020954	2.01071	1.76e-14	yes	0.811785	0.0874376	no	-1.23228	0.0917135	no	Zinc Finger C-X8-C-X5-C-X3-H Type Family Protein
Zm00001d045657	1.96976	1.74e-11	yes	2.01775	1.42e-11	yes	2.43384	2.3e-16	yes	Nudix Hydrolase Homolog 21
Zm00001d048569	1.96128	0.0235013	yes	-0.2323	NA	no	-0.801465	0.860222	no	Ccch-Type Zinc Fingerfamily Protein With Rna-Binding Domain
Zm00001d006493	1.95676	0.000117167	yes	1.61387	0.0100704	yes	1.09551	0.535152	no	Mate Efflux Family Protein
Zm00001d014960	1.95269	1.34e-18	yes	1.70203	1.38e-11	yes	1.14825	0.000985316	yes	Unannotated
Zm00001d039429	1.9251	1.42e-125	yes	1.98114	2.43e-138	yes	2.08517	1.93e-46	yes	Ralf-Like 33
Zm00001d031282	1.89586	2.18e-71	yes	1.78656	1.31e-54	yes	1.21895	8.74e-11	yes	Unannotated
Zm00001d021298	1.88428	3.68e-16	yes	2.05379	7.13e-19	yes	2.01697	1.79e-12	yes	O-Glycosyl Hydrolases Family 17 Protein
Zm00001d008881	1.8394	4.83e-17	yes	1.74124	4.53e-15	yes	1.93482	7.16e-29	yes	Ralf-Like 33
Zm00001d029561	1.79861	0.0363692	yes	0.259002	NA	no	-0.026783	0.995649	no	U-Box Domain-Containing Protein
Zm00001d037632	1.77881	2.42e-20	yes	1.69359	3.35e-15	yes	2.45201	5.71e-28	yes	Unannotated
Zm00001d005748	1.74902	0.012622	yes	1.85737	NA	no	0.369349	0.928914	no	Cbl-Interacting Protein Kinase 5
Zm00001d010390	1.72694	5.96e-07	yes	2.07681	1.22e-09	yes	2.46969	8.86e-16	yes	Unannotated
Zm00001d052628	1.72374	0.010314	yes	1.29042	NA	no	0.681429	0.76223	no	Galactosyl Transferase Gma12/Mnn10 Family Protein
Zm00001d014970	1.71576	4.06e-94	yes	0.778997	9.71e-10	yes	0.517935	0.165287	no	Unannotated
Zm00001d023413	1.71148	2.36e-10	yes	0.541853	0.367138	no	1.89083	0.363783	no	Cytochrome P450, Family 94, Subfamily C, Polypeptide 1
Zm00001d034143	1.6959	0.000167227	yes	0.0625264	NA	no	-0.405919	0.876553	no	Acyl-Coa N-Acyltransferases (Nat) Superfamily Protein
Zm00001d031075	1.67358	0.000832358	yes	0.649241	NA	no	1.35005	0.0632688	no	Unannotated
Zm00001d010579	1.65161	0.0420112	yes	2.07405	NA	no	2.14114	0.00199529	yes	Calcium-Dependent Protein Kinase 13
Zm00001d052481	1.63342	7.89e-12	yes	0.700035	0.0782136	no	1.25415	0.650517	no	Alpha/Beta-Hydrolases Superfamily Protein
Zm00001d015513	1.62822	6.55e-05	yes	-0.147345	NA	no	0.750421	0.40225	no	Cinnamoyl Coa Reductase 1
Zm00001d042445	1.62339	0.000385342	yes	1.94051	3.06e-06	yes	1.87384	4.59e-05	yes	Terminal Ear1-Like 1
Zm00001d039643	1.61047	9.32e-06	yes	1.34377	0.00287349	yes	1.67949	3.64e-05	yes	Don-Glucosyltransferase 1
Zm00001d029071	1.60882	9.72e-11	yes	1.00394	0.00263495	yes	1.34682	3.9e-05	yes	Unannotated
Zm00001d031283	1.60589	1.19e-138	yes	1.23563	6.37e-47	yes	1.49427	1.43e-23	yes	Unannotated
Zm00001d037310	1.59856	0.0444637	yes	0.770349	NA	no	1.74964	0.0338438	yes	Udp-D-Glucuronate 4-Epimerase 1
Zm00001d044623	1.59745	0.0499399	yes	0.270643	NA	no	0.215933	0.97061	no	Cation/Hydrogen Exchanger 15
Zm00001d011735	1.58758	5.2e-06	yes	1.08157	0.0297659	yes	1.40912	0.00089532	yes	Serine Acetyltransferase 1;1
Zm00001d031429	1.56977	0.0142561	yes	0.889051	NA	no	0.377315	0.91274	no	Pfkb-Like Carbohydrate Kinase Family Protein
Zm00001d007872	1.56814	0.000175875	yes	1.29688	0.00858645	yes	1.38229	0.00496453	yes	Unannotated
Zm00001d054063	1.56274	1.92e-07	yes	1.06684	0.00751794	yes	0.341695	0.824369	no	Unannotated
Zm00001d013306	1.53904	2.01e-06	yes	1.89184	6.24e-11	yes	1.81772	1.61e-07	yes	Prenylated Rab Acceptor 1.E
Zm00001d040864	1.5367	0.000237514	yes	0.343384	0.789752	no	1.0814	0.0929532	no	Unannotated
Zm00001d025218	1.52091	2.58e-10	yes	1.32253	1.57e-06	yes	1.62711	1.13e-08	yes	Hcp-Like Superfamily Protein With Mynd-Type Zinc Finger
Zm00001d052322	1.50592	6e-19	yes	1.47262	3.32e-16	yes	1.63352	3.16e-15	yes	Prenylated Rab Acceptor 1.B4
Zm00001d004720	1.50276	8.64e-11	yes	0.639852	0.100652	no	0.476274	0.433049	no	S-Adenosyl-L-Methionine-Dependent Methyltransferases Superfamily Protein
Zm00001d020875	1.50219	0.00100902	yes	1.5412	0.00163872	yes	1.33078	0.0236873	yes	Burp Domain-Containing Protein
Zm00001d052530	1.5009	0.000185774	yes	1.26995	0.00735783	yes	2.08301	0.374946	no	Cytochrome P450, Family 94, Subfamily C, Polypeptide 1
Zm00001d010000	1.49981	1.36e-09	yes	0.0119042	0.994408	no	0.795132	0.0667507	no	Atypical Cys His Rich Thioredoxin 2
Zm00001d032448	1.48768	0.0166453	yes	1.4737	0.0286016	yes	1.26474	0.119716	no	Unannotated
Zm00001d034312	1.48139	0.0126379	yes	1.21291	0.113062	no	1.46588	0.0257626	yes	Unannotated
Zm00001d014944	1.47499	0.020899	yes	0.47114	NA	no	0.658851	0.757423	no	Lactate/Malate Dehydrogenase Family Protein
Zm00001d014947	1.47386	3.76e-95	yes	0.551916	3.75e-08	yes	0.465118	0.0277674	yes	Glycosyl Hydrolases Family 32 Protein
Zm00001d034822	1.46618	6e-86	yes	1.30175	1.45e-57	yes	1.67078	1.77e-25	yes	Unannotated
Zm00001d006515	1.43848	1.27e-05	yes	1.37167	0.000217326	yes	1.73313	2.64e-07	yes	Late Embryogenesis Abundant (Lea) Hydroxyproline-Rich Glycoprotein Family
Zm00001d008278	1.43403	0.000104405	yes	0.0155674	0.994688	no	-0.596033	0.645525	no	Calmodulin 5
Zm00001d037751	1.42398	0.0210055	yes	1.36023	0.0600785	no	1.65337	0.00607577	yes	Late Embryogenesis Abundant (Lea) Hydroxyproline-Rich Glycoprotein Family
Zm00001d041266	1.42254	8.66e-06	yes	1.57042	1.32e-06	yes	2.33228	3.2e-16	yes	Pentatricopeptide Repeat (Ppr) Superfamily Protein
Zm00001d040323	1.4223	0.000264622	yes	-0.199213	0.900209	no	-0.492272	0.764773	no	Calmodulin 5
Zm00001d000909	1.41665	6.42e-63	yes	1.17112	4.69e-35	yes	0.215244	0.964622	no	Unannotated
Zm00001d033966	1.38703	1.87e-29	yes	1.49765	1.12e-37	yes	1.60561	2.72e-20	yes	Pra1 (Prenylated Rab Acceptor) Family Protein
Zm00001d048263	1.38679	0.00117753	yes	0.634929	0.440573	no	2.26913	0.360656	no	Tify Domain/Divergent Cct Motif Family Protein
Zm00001d012069	1.37862	0.000568915	yes	1.55818	8.98e-05	yes	1.74038	1.05e-05	yes	Protein Of Unknown Function (Duf506)
Zm00001d028866	1.35188	4.24e-07	yes	1.26755	1.66e-05	yes	-0.33528	0.854956	no	Heat Shock Protein Dnaj With Tetratricopeptide Repeat
Zm00001d033823	1.34488	0.000271408	yes	1.11889	0.00921317	yes	1.20906	0.00991462	yes	Unannotated
Zm00001d039799	1.34344	2e-08	yes	1.36894	2.36e-07	yes	2.5293	4.04e-30	yes	Alpha/Beta-Hydrolases Superfamily Protein
Zm00001d046288	1.32053	0.0349603	yes	0.882702	0.35825	no	-0.363289	0.939859	no	Protein Of Unknown Function (Duf1677)
Zm00001d000294	1.30882	1.26e-18	yes	1.47895	4.1e-82	yes	1.70001	4.6e-30	yes	Methionine Gamma-Lyase
Zm00001d032535	1.29242	1.15e-08	yes	1.32068	2.66e-08	yes	1.69146	1.03e-10	yes	Unannotated
Zm00001d050455	1.29208	0.000613675	yes	0.550934	0.452617	no	1.14698	0.0209136	yes	Hydroxycinnamoyl-Coa Shikimate/Quinate Hydroxycinnamoyl Transferase
Zm00001d007759	1.29149	2.84e-13	yes	1.15561	1.52e-08	yes	1.83894	6.39e-11	yes	Unannotated
Zm00001d048053	1.28528	0.0444215	yes	1.6081	0.00527922	yes	1.52926	0.016963	yes	Receptor-Like Kinase 1
Zm00001d015330	1.25227	0.0198324	yes	-1.8301	NA	no	0.893421	0.871668	no	Galactosyltransferase Family Protein
Zm00001d012545	1.25095	0.000253425	yes	1.44615	4.75e-05	yes	0.789282	0.140045	no	Serine Protease Inhibitor, Kazal-Type Family Protein
Zm00001d027550	1.22329	2.05e-08	yes	1.20034	3.52e-07	yes	0.690684	0.104379	no	Unannotated
Zm00001d018394	1.2212	0.0348924	yes	0.345777	NA	no	-0.722838	0.684993	no	Dna-Binding Protein Phosphatase 1
Zm00001d037401	1.21782	0.0217719	yes	0.554167	0.600416	no	0.73022	0.476344	no	Proteasome Activating Protein 200
Zm00001d051492	1.20452	0.00268583	yes	0.664265	0.36453	no	0.309948	0.862368	no	Protein Of Unknown Function (Duf581)
Zm00001d048319	1.20059	0.000256381	yes	0.477616	0.474663	no	-1.1581	0.802982	no	Nucleotide-Diphospho-Sugar Transferases Superfamily Protein
Zm00001d013919	1.19923	1.14e-27	yes	0.851852	5.19e-12	yes	0.917337	3.52e-06	yes	Tetratricopeptide Repeat (Tpr)-Like Superfamily Protein
Zm00001d036804	1.19612	0.000128869	yes	0.742126	0.112857	no	1.44289	8.05e-05	yes	C2 Calcium/Lipid-Binding Plant Phosphoribosyltransferase Family Protein
Zm00001d007258	1.19485	0.000471256	yes	0.499307	0.463947	no	1.40002	0.000104263	yes	Carboxyesterase 18
Zm00001d052746	1.18921	3.09e-06	yes	1.50802	6.72e-10	yes	0.723537	0.212265	no	Cytochrome B561/Ferric Reductase Transmembrane Protein Family
Zm00001d002089	1.18555	0.0174982	yes	1.25411	0.0178101	yes	0.619986	0.574837	no	Tetratricopeptide Repeat (Tpr)-Like Superfamily Protein
Zm00001d044703	1.17969	0.000460673	yes	0.359296	0.656828	no	-0.390403	0.843002	no	Cytochrome P450, Family 94, Subfamily C, Polypeptide 1
Zm00001d035095	1.17839	0.017776	yes	0.302954	0.823707	no	-0.0896519	0.979887	no	Calcium-Binding Ef-Hand Family Protein
Zm00001d030366	1.17491	0.00441955	yes	0.261491	0.820742	no	0.676204	0.441489	no	Recq Helicase L2
Zm00001d018389	1.16124	1.08e-07	yes	0.486678	0.192808	no	0.130132	0.939752	no	Endomembrane Protein 70 Protein Family
Zm00001d032609	1.16087	0.0029338	yes	-0.207656	0.872734	no	0.91361	0.0837094	no	Unannotated
Zm00001d021596	1.15302	0.0250688	yes	1.27767	0.0175943	yes	-0.235609	0.943413	no	Aps Reductase 3
Zm00001d040297	1.15244	1.31e-05	yes	0.784626	0.0230049	yes	1.41985	5.96e-06	yes	Ralf-Like 33
Zm00001d033048	1.15144	4.68e-16	yes	0.704495	8.77e-05	yes	0.413661	0.233338	no	Jasmonate-Zim-Domain Protein 1
Zm00001d043367	1.1492	0.00281344	yes	0.825536	0.10575	no	0.476455	0.641707	no	Unannotated
Zm00001d020673	1.14605	2.79e-05	yes	1.29355	9.29e-06	yes	1.57758	3.37e-07	yes	Cytochrome P450, Family 76, Subfamily C, Polypeptide 2
Zm00001d045470	1.13724	7.19e-06	yes	1.37307	3.8e-08	yes	1.05467	0.00246267	yes	Arginine Decarboxylase 2
Zm00001d027901	1.13067	5.94e-07	yes	0.102828	0.90547	no	1.49347	0.674014	no	Jasmonate-Zim-Domain Protein 1
Zm00001d044991	1.13037	0.00227787	yes	1.47412	2.1e-05	yes	1.69162	9.42e-07	yes	Rna Polymerase Ii Transcription Mediators
Zm00001d033149	1.11619	0.0466055	yes	1.26412	0.0328509	yes	-0.00629679	0.997374	no	Mitochondrial Acyl Carrier Protein 3
Zm00001d051912	1.11224	6.12e-06	yes	1.43258	4.28e-10	yes	-0.659585	0.220941	no	Potassium Channel Beta Subunit 1
Zm00001d039271	1.11038	0.0349603	yes	0.855596	0.238705	no	-1.69285	0.117275	no	Aba-Inducible Bhlh-Type Transcription Factor
Zm00001d023400	1.1089	6.76e-08	yes	0.273948	0.579721	no	1.4357	0.518008	no	Cytochrome P450, Family 94, Subfamily C, Polypeptide 1
Zm00001d036557	1.09503	0.0320292	yes	1.24876	0.0177386	yes	0.224464	0.936078	no	Nad(P)H Dehydrogenase B1
Zm00001d003311	1.09419	4.98e-25	yes	1.21306	2.36e-30	yes	1.18568	1.26e-11	yes	2-Oxoglutarate (2Og) And Fe(Ii)-Dependent Oxygenase Superfamily Protein
Zm00001d053706	1.09333	0.00164273	yes	1.41852	1.28e-05	yes	1.47516	1.34e-05	yes	Abc Transporter Family Protein
Zm00001d012906	1.09052	4.88e-56	yes	0.771559	2.7e-26	yes	1.02182	2.38e-11	yes	Plant Cadmium Resistance 2
Zm00001d013326	1.08604	0.0437088	yes	0.849915	0.232304	no	0.237909	0.935712	no	Unannotated
Zm00001d048337	1.08367	3.44e-10	yes	0.302379	0.402553	no	1.15933	0.253036	no	Jojoba Acyl Coa Reductase-Related Male Sterility Protein
Zm00001d031697	1.08233	0.000732463	yes	0.553445	0.314899	no	-0.0415588	0.985196	no	Basic-Leucine Zipper (Bzip) Transcription Factor Family Protein
Zm00001d028584	1.07773	0.00044034	yes	1.13887	0.000391993	yes	0.973106	0.011844	yes	Unannotated
Zm00001d014253	1.07608	0.000760172	yes	0.174402	0.861264	no	1.7601	0.496446	no	Tify Domain/Divergent Cct Motif Family Protein
Zm00001d020409	1.07094	4.5e-06	yes	-0.463791	0.381306	no	-2.66365	0.18335	no	Jasmonate-Zim-Domain Protein 1
Zm00001d029684	1.06198	0.00122986	yes	0.468594	0.463947	no	0.081056	0.978643	no	Phospholipase D Beta 1
Zm00001d033633	1.06145	1.1e-07	yes	0.188056	0.720991	no	0.760922	0.0304842	yes	Haloacid Dehalogenase-Like Hydrolase (Had) Superfamily Protein
Zm00001d024854	1.04926	0.000432107	yes	0.750769	0.0493848	yes	0.24178	0.877011	no	Arabidopsis Thaliana Protein Of Unknown Function (Duf821)
Zm00001d017246	1.04046	3.23e-28	yes	0.460616	0.00011938	yes	0.836881	3.14e-06	yes	Lung Seven Transmembrane Receptor Family Protein
Zm00001d005698	1.03851	8.38e-07	yes	1.60338	1.11e-17	yes	1.32719	2.14e-07	yes	Zinc Finger (An1-Like) Family Protein
Zm00001d044646	1.03677	0.0305485	yes	1.13398	0.022901	yes	1.25529	0.0107111	yes	Far1-Related Sequence 5
Zm00001d015767	1.03232	5.64e-05	yes	0.372582	0.473646	no	0.935636	0.00812981	yes	Unannotated
Zm00001d035842	1.03124	3.14e-13	yes	0.497151	0.0921216	no	1.28332	4.43e-10	yes	Callose Synthase 5
Zm00001d012975	1.02317	6.62e-51	yes	0.437879	1.4e-07	yes	0.511027	0.0301547	yes	Unannotated
Zm00001d052784	1.01396	3.74e-20	yes	0.765679	2.99e-09	yes	0.904236	1.95e-05	yes	Fad/Nad(P)-Binding Oxidoreductase Family Protein
Zm00001d039325	1.00506	0.0397075	yes	0.654583	0.378864	no	1.0913	0.0451989	yes	Leucine-Rich Repeat Protein Kinase Family Protein
Zm00001d031426	1.00157	1.93e-09	yes	0.921648	2.34e-29	yes	0.961521	4.8e-09	yes	Protein Kinase Superfamily Protein
Zm00001d013652	0.997718	0.0280072	yes	0.262739	0.824825	no	0.156273	0.950376	no	Cationic Amino Acid Transporter 2
Zm00001d006063	0.993341	2.53e-05	yes	0.128416	0.882783	no	-0.32523	0.744457	no	Endonuclease/Exonuclease/Phosphatase Family Protein
Zm00001d037336	0.986985	0.00915228	yes	0.861851	0.0537373	no	0.897448	0.0903063	no	Sgnh Hydrolase-Type Esterase Superfamily Protein
Zm00001d036579	0.982929	0.00174467	yes	0.0630347	0.962236	no	1.16486	0.0129675	yes	Binding
Zm00001d041638	0.982629	1.34e-09	yes	0.0195516	0.981026	no	0.392079	0.319228	no	Adenine Nucleotide Alpha Hydrolases-Like Superfamily Protein
Zm00001d011532	0.981129	0.0205907	yes	0.333795	0.72675	no	0.259081	0.893644	no	Vacuoleless1 (Vcl1)
Zm00001d018908	0.979286	1.92e-06	yes	1.06233	7.64e-07	yes	1.2902	1.52e-07	yes	Unannotated
Zm00001d041198	0.978853	3.01e-05	yes	0.0345028	0.973357	no	0.48615	0.350163	no	Cation/Hydrogen Exchanger 28
Zm00001d026205	0.977012	1.27e-17	yes	0.597642	3.86e-05	yes	0.863694	0.00747901	yes	Unannotated
Zm00001d051865	0.974311	7.92e-07	yes	0.513466	0.0752588	no	0.86381	0.00352576	yes	C2H2-Type Zinc Finger Family Protein
Zm00001d032347	0.973732	2.11e-07	yes	0.240599	0.581164	no	0.713717	0.0335383	yes	Dnaj Heat Shock Family Protein
Zm00001d016510	0.967168	5.2e-07	yes	1.27756	5.57e-12	yes	1.53711	7.58e-13	yes	Cell Wall / Vacuolar Inhibitor Of Fructosidase 2
Zm00001d052125	0.965779	1.79e-05	yes	0.764122	0.00409767	yes	0.694014	0.0680148	no	Unannotated
Zm00001d038448	0.963755	3.68e-13	yes	0.868701	1.47e-08	yes	0.709821	0.00191965	yes	Unannotated
Zm00001d034057	0.962744	3.94e-06	yes	-0.528759	0.179521	no	1.1178	0.818545	no	Regulator Of Vps4 Activity In The Mvb Pathway Protein
Zm00001d010358	0.957513	2.67e-36	yes	0.444734	8.94e-06	yes	0.630908	0.00687239	yes	Nadp-Malic Enzyme 3
Zm00001d053237	0.954532	0.000877207	yes	0.0102595	0.994744	no	0.151005	0.935991	no	Cation/H+ Exchanger 2
Zm00001d016787	0.954207	1.17e-08	yes	-0.0401473	0.961045	no	0.523262	0.287952	no	Unannotated
Zm00001d052078	0.953371	0.0264429	yes	-0.0779277	0.962236	no	-0.31264	0.871668	no	Regulatory Particle Triple-A 1A
Zm00001d038061	0.95007	7.61e-15	yes	0.685926	1.56e-06	yes	0.557908	0.0225262	yes	Ef Hand Calcium-Binding Protein Family
Zm00001d026303	0.949105	0.00765139	yes	0.288712	0.710912	no	0.105951	0.973952	no	Leucine-Rich Repeat Transmembrane Protein Kinase
Zm00001d049663	0.93367	9.55e-07	yes	-0.066699	0.933444	no	-0.730388	0.0386092	yes	Cation/Hydrogen Exchanger 15
Zm00001d008613	0.928868	0.0311374	yes	0.874204	0.0745512	no	0.238443	0.91274	no	Unannotated
Zm00001d015671	0.924542	0.000323595	yes	0.287176	0.658751	no	0.329297	0.77324	no	Ring/U-Box Superfamily Protein
Zm00001d035926	0.923686	0.011173	yes	0.529881	0.382948	no	0.217659	0.898007	no	Extra-Large Gtp-Binding Protein 3
Zm00001d054049	0.920476	0.0145176	yes	0.787317	0.0602466	no	-0.17584	0.932613	no	Unannotated
Zm00001d002422	0.918172	4.06e-51	yes	-0.0893601	0.594091	no	-0.113793	0.861119	no	Pectinacetylesterase Family Protein
Zm00001d011810	0.911888	2.49e-34	yes	0.70768	1.28e-14	yes	1.49726	3.28e-22	yes	Unannotated
Zm00001d036832	0.911689	1.54e-20	yes	-0.000603519	0.997862	no	0.788983	0.000108449	yes	Serine-Rich Protein-Related
Zm00001d017944	0.897687	0.00311593	yes	0.24898	0.729446	no	0.383885	0.660522	no	Unannotated
Zm00001d011558	0.892239	0.0244201	yes	-0.652553	0.404226	no	1.14465	0.871716	no	Protein Of Unknown Function (Duf679)
Zm00001d038490	0.890355	2.21e-16	yes	0.219471	0.297498	no	0.0783586	0.939752	no	Vacuolar Atp Synthase Subunit E1
Zm00001d049872	0.886237	0.000152918	yes	0.847088	0.000882888	yes	0.387893	0.496577	no	Arf-Gap Domain 2
Zm00001d023513	0.882599	5.38e-24	yes	0.101837	0.637858	no	0.572735	0.00311856	yes	Exocyst Subunit Exo70 Family Protein C1
Zm00001d046641	0.881325	1.4e-22	yes	0.790535	2.25e-13	yes	0.997298	5.22e-09	yes	Unannotated
Zm00001d014596	0.878972	0.0238578	yes	0.210709	0.835895	no	-0.573962	0.558568	no	Gdsl-Like Lipase/Acylhydrolase Superfamily Protein
Zm00001d051495	0.874918	6.55e-37	yes	1.14479	1.32e-57	yes	0.798249	4.32e-06	yes	Protein Of Unknown Function (Duf581)
Zm00001d036024	0.872843	0.0487535	yes	0.332852	0.735411	no	0.536196	0.562808	no	Nad(P)-Linked Oxidoreductase Superfamily Protein
Zm00001d009985	0.872713	2.23e-17	yes	0.635778	1.71e-07	yes	1.20236	1.41e-11	yes	Ef Hand Calcium-Binding Protein Family
Zm00001d022338	0.868315	0.0102701	yes	0.374869	0.565793	no	1.46508	1.24e-06	yes	Phosphatidylinositol 3- And 4-Kinase Family Protein With Fat Domain
Zm00001d037738	0.867648	2.88e-11	yes	0.536802	0.00117011	yes	0.421087	0.411289	no	Ralf-Like 33
Zm00001d036199	0.864262	2.65e-31	yes	0.653675	5.1e-15	yes	0.652634	0.000211115	yes	Unannotated
Zm00001d049766	0.860401	5.9e-13	yes	0.71998	9.54e-08	yes	1.49828	1.58e-18	yes	Osbp(Oxysterol Binding Protein)-Related Protein 4C
Zm00001d029801	0.85922	0.0292101	yes	-0.020411	0.992399	no	-0.791576	0.340935	no	Glutathione S-Transferase F11
Zm00001d040802	0.859203	6.53e-14	yes	0.130268	0.657801	no	-0.0691383	0.965924	no	Leucine-Rich Repeat (Lrr) Family Protein
Zm00001d052551	0.854867	2.62e-25	yes	0.150758	0.361769	no	-0.00242683	0.997116	no	Alpha Carbonic Anhydrase 7
Zm00001d003784	0.854649	0.00011959	yes	0.932297	6.25e-05	yes	0.0964894	0.985196	no	Glycosyl Hydrolase Superfamily Protein
Zm00001d037689	0.852978	1.2e-05	yes	0.012755	0.992359	no	-0.715611	0.0802016	no	Hexokinase 2
Zm00001d037835	0.852646	1.04e-11	yes	1.35511	2.05e-30	yes	0.720049	0.024774	yes	Pollen Ole E 1 Allergen And Extensin Family Protein
Zm00001d034931	0.848539	0.00171236	yes	-0.0113856	0.99278	no	0.0630723	0.981997	no	Cop1-Interacting Protein-Related
Zm00001d008991	0.846326	2.74e-06	yes	0.506792	1.73e-07	yes	0.697185	0.00397293	yes	Pollen Ole E 1 Allergen And Extensin Family Protein
Zm00001d008620	0.84408	4.04e-12	yes	0.172037	0.532474	no	-0.0635964	0.973952	no	Metallothionein 2A
Zm00001d042853	0.84224	3.94e-09	yes	0.413523	0.0386715	yes	1.27936	5.97e-09	yes	Unannotated
Zm00001d022025	0.841292	0.027033	yes	1.1272	0.00117862	yes	0.479178	0.547007	no	Wpp Domain Protein 2
Zm00001d014666	0.840952	0.00889136	yes	0.892043	0.00601244	yes	1.07437	0.00105792	yes	Pentatricopeptide Repeat (Ppr) Superfamily Protein
Zm00001d051532	0.837794	4.74e-11	yes	0.458269	0.00662665	yes	0.783934	0.000143101	yes	Tetratricopeptide Repeat (Tpr)-Like Superfamily Protein
Zm00001d017524	0.836375	6.56e-07	yes	0.301116	0.334614	no	0.606481	0.0301547	yes	Subtilase Family Protein
Zm00001d030028	0.836314	2.73e-05	yes	0.112232	0.850034	no	0.539013	0.164886	no	Basic Helix-Loop-Helix (Bhlh) Dna-Binding Family Protein
Zm00001d021014	0.832035	1.72e-05	yes	0.511295	0.0379095	yes	-0.505213	0.303545	no	Endonuclease/Exonuclease/Phosphatase Family Protein
Zm00001d017917	0.829404	0.0121635	yes	0.874179	0.014451	yes	1.11399	0.000939503	yes	Tetraspanin7
Zm00001d001467	0.827457	0.0229371	yes	0.504197	0.3939	no	0.160051	0.939752	no	Unannotated
Zm00001d038594	0.827361	1.49e-09	yes	1.00966	5.46e-13	yes	0.359133	0.901075	no	Translation Initiation Factor Sui1 Family Protein
Zm00001d041913	0.825305	0.000752141	yes	0.734871	0.00868769	yes	0.722342	0.0843196	no	Protein Of Unknown Function (Duf793)
Zm00001d050011	0.825081	3.23e-06	yes	-0.554381	0.0597711	no	0.149469	0.978643	no	Alpha Carbonic Anhydrase 7
Zm00001d042164	0.822305	0.00528129	yes	0.314347	0.607907	no	-0.122902	0.950785	no	Autoinhibited Ca2+-Atpase 11
Zm00001d030566	0.821009	0.0076281	yes	-0.523506	0.386715	no	1.14639	0.00288144	yes	Unannotated
Zm00001d015638	0.819438	3.84e-24	yes	1.31375	1.04e-63	yes	0.918018	2.78e-07	yes	Unannotated
Zm00001d051926	0.818524	2.82e-09	yes	1.13432	3.13e-17	yes	0.49212	0.0637098	no	Calcium-Dependent Lipid-Binding (Calb Domain) Family Protein
Zm00001d039455	0.817469	0.0288616	yes	0.293058	0.722621	no	-0.0312154	0.988914	no	Pra1 (Prenylated Rab Acceptor) Family Protein
Zm00001d049087	0.816079	0.0162682	yes	0.217043	0.793864	no	0.0326514	0.988995	no	Exocyst Complex Component Sec3A
Zm00001d054086	0.816034	1.2e-37	yes	0.264877	0.00486023	yes	0.535649	0.0430294	yes	Plant Invertase/Pectin Methylesterase Inhibitor Superfamily Protein
Zm00001d019068	0.815922	7.5e-08	yes	0.53112	0.0122565	yes	0.701853	0.00288131	yes	Protein Of Unknown Function (Duf569)
Zm00001d021646	0.815727	0.0333909	yes	0.129978	0.904203	no	-0.628708	0.406077	no	Phospholipases;Galactolipases
Zm00001d037601	0.815078	1.21e-05	yes	1.20778	2.25e-12	yes	1.3957	1.42e-10	yes	Calcineurin-Like Metallo-Phosphoesterase Superfamily Protein
Zm00001d018500	0.812381	3.14e-08	yes	-0.60599	0.00674813	yes	-0.123572	0.908677	no	Non-Intrinsic Abc Protein 12
Zm00001d027392	0.809029	0.0385458	yes	0.426163	0.514406	no	0.46373	0.572698	no	Glucan Synthase-Like 10
Zm00001d047618	0.806057	3.12e-07	yes	0.612617	0.00126432	yes	1.01285	2.22e-06	yes	Ca2+-Binding Protein 1
Zm00001d039131	0.800094	0.0444215	yes	-0.0225583	0.991789	no	0.176644	0.936078	no	Glucose-1-Phosphate Adenylyltransferase Family Protein
Zm00001d001053	0.797606	0.0081392	yes	0.26793	0.674165	no	0.230961	0.84193	no	Unannotated
Zm00001d036583	0.795172	2.97e-09	yes	0.20274	0.533713	no	0.885767	0.00385221	yes	Binding
Zm00001d002902	0.794732	2.71e-15	yes	0.111012	0.674253	no	0.462781	0.101762	no	Peroxidase Superfamily Protein
Zm00001d012228	0.793408	1.33e-06	yes	0.381427	0.114841	no	0.989841	2.3e-05	yes	Catalytic Ligb Subunit Of Aromatic Ring-Opening Dioxygenase Family
Zm00001d008851	0.793328	0.0238886	yes	0.368819	0.565637	no	0.421113	0.584828	no	Translation Initiation Factor Sui1 Family Protein
Zm00001d007174	0.779426	0.00253074	yes	0.154532	0.833566	no	0.363569	0.680299	no	Unannotated
Zm00001d034991	0.773738	0.00759827	yes	0.627713	0.0745512	no	-0.00946602	0.995406	no	Unannotated
Zm00001d030270	0.767962	1.15e-11	yes	0.102984	0.736549	no	0.492992	0.104733	no	Glycosyl Hydrolase Family 38 Protein
Zm00001d020871	0.767316	0.0405076	yes	0.387939	0.543013	no	0.701059	0.174034	no	Unannotated
Zm00001d011676	0.76716	0.023167	yes	-0.0360326	0.978747	no	0.301371	0.777087	no	Clathrin Adaptor Complexes Medium Subunit Family Protein
Zm00001d031423	0.763762	0.0112831	yes	1.27437	2.59e-06	yes	0.303171	0.821416	no	A20/An1-Like Zinc Finger Family Protein
Zm00001d037873	0.761876	0.0367768	yes	-0.107219	0.92963	no	-0.671875	0.396146	no	Gtp Binding Elongation Factor Tu Family Protein
Zm00001d045078	0.759622	2.73e-07	yes	0.649087	0.000137157	yes	0.439927	0.140031	no	Udp-D-Glucuronate 4-Epimerase 1
Zm00001d007848	0.758508	6.8e-18	yes	0.73961	2.59e-13	yes	1.08876	3.28e-10	yes	Roline-Rich Extensin-Like Receptor Kinase 4
Zm00001d014083	0.756796	7.28e-08	yes	0.71482	1.8e-22	yes	0.910083	1.13e-08	yes	Beta-Amylase 1
Zm00001d012634	0.754803	2.27e-08	yes	0.236354	0.35995	no	0.532121	0.0450312	yes	Vps51/Vps67 Family (Components Of Vesicular Transport) Protein
Zm00001d020367	0.754156	0.00146574	yes	0.336778	0.415037	no	0.604579	0.272466	no	Transcription Factor Jumonji (Jmjc) Domain-Containing Protein
Zm00001d035056	0.75371	0.00234663	yes	0.658726	0.0565714	no	2.48405	2.8e-36	yes	Gdsl-Like Lipase/Acylhydrolase Superfamily Protein
Zm00001d032903	0.751235	0.000140916	yes	0.707645	0.00123416	yes	0.985492	5.92e-05	yes	Ovate Family Protein 14
Zm00001d045448	0.746858	0.0148418	yes	0.306496	0.650366	no	-0.0124882	0.995406	no	Ribosomal Protein S10P/S20E Family Protein
Zm00001d038067	0.74551	1.27e-10	yes	0.727716	6.19e-09	yes	1.24051	5.96e-13	yes	Unannotated
Zm00001d013783	0.739508	1.27e-12	yes	0.971922	9.23e-20	yes	1.29739	2.21e-14	yes	Target Of Monopteros 6
Zm00001d007845	0.736846	8.84e-15	yes	0.689779	1.84e-10	yes	1.21238	1.25e-11	yes	Protein Of Unknown Function (Duf1005)
Zm00001d006433	0.736341	4.18e-08	yes	-0.154382	0.650152	no	0.548559	0.139326	no	Ras-Related Small Gtp-Binding Family Protein
Zm00001d005545	0.734799	7.87e-24	yes	0.885108	9.11e-30	yes	1.3818	1.13e-20	yes	Unannotated
Zm00001d049249	0.726935	1.36e-09	yes	1.004	2.06e-17	yes	1.01803	1.12e-07	yes	Rga-Like 1
Zm00001d011541	0.726139	3.85e-20	yes	0.23114	0.0476741	yes	-0.219354	0.695774	no	Ring/U-Box Superfamily Protein
Zm00001d005464	0.726138	3.39e-37	yes	0.524955	4.4e-16	yes	0.587389	0.0189955	yes	Plant Invertase/Pectin Methylesterase Inhibitor Superfamily Protein
Zm00001d002524	0.725418	3.34e-28	yes	0.7228	2.77e-26	yes	0.438973	0.0183149	yes	Unannotated
Zm00001d021877	0.724563	3.51e-07	yes	0.0741781	0.896148	no	0.252317	0.694925	no	Adenosine-5'-Phosphosulfate (Aps) Kinase 3
Zm00001d051362	0.723778	4.37e-09	yes	0.70684	6.34e-08	yes	0.371479	0.243217	no	Tonoplast Intrinsic Protein 2;3
Zm00001d005865	0.723487	0.00280942	yes	0.57671	0.0586732	no	0.1727	0.877011	no	Dna-Binding Storekeeper Protein-Related Transcriptional Regulator
Zm00001d025062	0.722481	0.00329182	yes	0.596077	0.043783	yes	0.431684	0.42778	no	Peptidylprolyl Cis/Trans Isomerase, Nima-Interacting 1
Zm00001d014872	0.721805	1.86e-25	yes	-0.0702302	0.703353	no	0.419388	0.0451989	yes	Tonoplast Monosaccharide Transporter3
Zm00001d011698	0.719396	1.04e-16	yes	0.711777	3.94e-12	yes	1.04032	2.81e-09	yes	Unannotated
Zm00001d009571	0.71922	4.62e-07	yes	0.317984	0.146014	no	0.922846	0.00114736	yes	Ring/U-Box Superfamily Protein
Zm00001d028820	0.717014	7.6e-05	yes	0.384257	0.150878	no	0.258365	0.776509	no	Chaperone Dnaj-Domain Superfamily Protein
Zm00001d023313	0.715635	2.51e-06	yes	0.48431	0.00839125	yes	0.475987	0.0853562	no	Phototropic-Responsive Nph3 Family Protein
Zm00001d025707	0.714894	0.0146052	yes	0.21849	0.732335	no	0.856494	0.011021	yes	Btb And Taz Domain Protein 2
Zm00001d014235	0.712686	2.01e-06	yes	0.243803	0.389083	no	0.297337	0.507115	no	Mob1/Phocein Family Protein
Zm00001d008059	0.710174	0.0469938	yes	-0.132361	0.904203	no	0.67734	0.147619	no	Unannotated
Zm00001d040415	0.704078	0.000371023	yes	0.986122	9.17e-08	yes	0.603204	0.0742961	no	Protein Of Unknown Function, Duf617
Zm00001d008669	0.698251	0.0339267	yes	0.826107	0.0124926	yes	0.961129	0.0102095	yes	Histone Superfamily Protein
Zm00001d015628	0.696735	1.16e-29	yes	0.704391	1.09e-26	yes	0.92464	1.49e-08	yes	Ribosomal Protein S21 Family Protein
Zm00001d037204	0.695841	0.0162292	yes	0.636211	0.0553914	no	0.681634	0.190018	no	Exordium Like 2
Zm00001d031286	0.690135	6.16e-05	yes	0.995172	3.36e-11	yes	1.11774	2.36e-07	yes	Unannotated
Zm00001d043728	0.688696	0.0114289	yes	0.435763	0.278564	no	0.90584	0.00384393	yes	Ring/U-Box Superfamily Protein
Zm00001d038485	0.68836	8.09e-06	yes	0.788697	2.58e-07	yes	1.5376	1.43e-17	yes	Protein Kinase Superfamily Protein
Zm00001d015375	0.688308	0.0356134	yes	0.154468	0.86202	no	0.021612	0.993929	no	Ribosomal Protein L18E/L15 Superfamily Protein
Zm00001d017642	0.68672	2.89e-06	yes	-0.274534	0.335797	no	0.561268	0.0243533	yes	Homeodomain-Like Superfamily Protein
Zm00001d019461	0.681703	0.00721522	yes	1.52777	1.32e-14	yes	-0.199295	0.871649	no	Transmembrane Protein 97, Predicted
Zm00001d027588	0.680677	5.9e-05	yes	-0.0933987	0.858657	no	0.515425	0.342704	no	Unannotated
Zm00001d053262	0.680564	0.00083484	yes	0.244693	0.550806	no	1.57056	1.34e-11	yes	Calcium-Dependent Lipid-Binding Family Protein
Zm00001d012525	0.679752	1.91e-06	yes	0.22894	0.407918	no	0.740812	0.000615523	yes	Arm Repeat Superfamily Protein
Zm00001d051056	0.678843	8.27e-14	yes	-0.315514	0.0259539	yes	0.653195	0.537309	no	Adenosylmethionine Decarboxylase Family Protein
Zm00001d053739	0.675888	1.55e-05	yes	0.125017	0.744285	no	0.714947	0.0120303	yes	Heptahelical Protein 3
Zm00001d013428	0.671865	0.0101732	yes	0.280445	0.583238	no	-0.0671087	0.973952	no	Phosphoglucomutase/Phosphomannomutase Family Protein
Zm00001d050614	0.671797	2.01e-07	yes	-0.14069	0.658751	no	0.647349	0.0103134	yes	Protein Phosphatase 2C Family Protein
Zm00001d013644	0.668654	0.0276349	yes	-0.10259	0.918111	no	-0.21349	0.867014	no	Cobalamin-Independent Synthase Family Protein
Zm00001d023941	0.667208	5.26e-13	yes	0.00209704	0.995573	no	1.02904	2.31e-10	yes	Polyol/Monosaccharide Transporter 5
Zm00001d010797	0.666122	2.21e-49	yes	0.46146	3.71e-19	yes	0.388902	0.204942	no	Profilin 4
Zm00001d044411	0.662361	0.00360444	yes	0.83689	0.000150729	yes	0.530294	0.140179	no	Ef Hand Calcium-Binding Protein Family
Zm00001d042634	0.661658	7.59e-14	yes	0.29233	0.0109914	yes	0.714173	0.00104377	yes	Catalytic Ligb Subunit Of Aromatic Ring-Opening Dioxygenase Family
Zm00001d014932	0.658382	5.16e-08	yes	0.66726	2.82e-07	yes	0.591489	0.0116809	yes	Plant Invertase/Pectin Methylesterase Inhibitor Superfamily Protein
Zm00001d021507	0.657563	0.0357075	yes	0.43352	0.34703	no	-0.0466873	0.982033	no	Class Ii Aminoacyl-Trna And Biotin Synthetases Superfamily Protein
Zm00001d004846	0.656878	0.020597	yes	0.0733676	0.938639	no	0.323146	0.710037	no	Exocyst Subunit Exo70 Family Protein C1
Zm00001d052224	0.65571	7.78e-10	yes	0.305198	0.0375152	yes	0.0191876	0.995406	no	Lipase/Lipooxygenase, Plat/Lh2 Family Protein
Zm00001d039383	0.65496	1.92e-26	yes	0.783576	3.05e-32	yes	0.915138	2.08e-09	yes	Basic-Leucine Zipper (Bzip) Transcription Factor Family Protein
Zm00001d029603	0.654479	0.00276219	yes	-0.274023	0.565793	no	0.345891	0.59131	no	Interferon-Related Developmental Regulator Family Protein / Ifrd Protein Family
Zm00001d051286	0.653708	0.023167	yes	-0.11547	0.893965	no	-0.379275	0.644634	no	Aaa-Type Atpase Family Protein
Zm00001d049230	0.652772	2.51e-06	yes	0.248089	0.306172	no	0.451603	0.137762	no	E3 Ubiquitin Ligase Scf Complex Subunit Skp1/Ask1 Family Protein
Zm00001d050112	0.652311	0.0464005	yes	-0.142311	0.878052	no	0.115984	0.950376	no	Kinase-Related Protein Of Unknown Function (Duf1296)
Zm00001d026135	0.651121	0.0121635	yes	-0.38178	0.433041	no	-0.24982	0.801033	no	Mechanosensitive Channel Of Small Conductance-Like 5
Zm00001d032866	0.650962	1.19e-22	yes	0.608011	7.35e-17	yes	0.89394	8.34e-09	yes	Udp-Glycosyltransferase Superfamily Protein
Zm00001d006450	0.649656	6.81e-05	yes	0.397631	0.0553914	no	0.407802	0.205347	no	Udp-Glycosyltransferase Superfamily Protein
Zm00001d020748	0.649321	0.0251353	yes	0.211777	0.736542	no	-0.126127	0.941576	no	Rna-Binding Protein 47C
Zm00001d014733	0.646928	0.000548718	yes	0.564297	0.00727569	yes	0.641599	0.0186985	yes	Zinc Finger (C2H2 Type) Family Protein
Zm00001d052392	0.644279	2.64e-20	yes	-0.0467726	0.832531	no	0.37669	0.0782249	no	Traf-Like Superfamily Protein
Zm00001d022501	0.643518	7.99e-19	yes	-0.147851	0.260188	no	0.0169871	0.987406	no	Beta-Amylase 3
Zm00001d018203	0.642765	0.0221151	yes	-0.241564	0.695733	no	-0.241509	0.840583	no	Wrky Dna-Binding Protein 9
Zm00001d043701	0.635199	0.000651844	yes	0.580559	2.98e-09	yes	0.9662	5.81e-08	yes	Peptidase M20/M25/M40 Family Protein
Zm00001d051798	0.629801	0.000902517	yes	-0.231505	0.600416	no	0.404279	0.361746	no	Unannotated
Zm00001d013504	0.629534	0.0371422	yes	0.666673	0.0375736	yes	0.657666	0.0947612	no	Late Embryogenesis Abundant (Lea) Hydroxyproline-Rich Glycoprotein Family
Zm00001d022430	0.628464	9.66e-20	yes	0.330243	8.13e-05	yes	0.70994	4.96e-05	yes	Calmodulin Like 42
Zm00001d016684	0.624959	0.00038091	yes	0.228504	0.506207	no	0.0742242	0.960935	no	Starch Branching Enzyme 2.2
Zm00001d005437	0.624828	2.95e-06	yes	0.257578	0.250605	no	1.24966	4.06e-07	yes	Proteinase Inhibitor, Propeptide
Zm00001d042132	0.624372	0.00608868	yes	0.931723	1.49e-05	yes	0.787338	0.00655603	yes	Transducin/Wd40 Repeat-Like Superfamily Protein
Zm00001d013442	0.62251	6.77e-18	yes	0.216255	0.0865637	no	0.703265	0.000139554	yes	Phosphatidylinositol 3- And 4-Kinase Family Protein
Zm00001d022625	0.621061	0.000413453	yes	-0.0480323	0.941344	no	0.170614	0.830549	no	Synaptotagmin A
Zm00001d012382	0.620431	4.26e-19	yes	-0.401664	0.000227081	yes	-0.0374285	0.973796	no	Adenine Nucleotide Alpha Hydrolases-Like Superfamily Protein
Zm00001d036769	0.618834	2.16e-10	yes	0.724381	1.41e-13	yes	1.15229	3.63e-12	yes	Unannotated
Zm00001d043873	0.61795	2.75e-31	yes	0.0740346	0.610169	no	0.289888	0.212265	no	Glyoxal Oxidase-Related Protein
Zm00001d015665	0.617689	1.97e-10	yes	0.00859274	0.986645	no	0.178785	0.797019	no	Calcium-Binding Ef-Hand Family Protein
Zm00001d027862	0.614852	0.00928681	yes	0.0366102	0.967113	no	0.436117	0.348333	no	Mo25 Family Protein
Zm00001d041600	0.614415	2.31e-08	yes	0.496754	0.000113818	yes	0.46868	0.0507005	no	Plant Invertase/Pectin Methylesterase Inhibitor Superfamily Protein
Zm00001d038661	0.612169	2.66e-05	yes	0.0452401	0.933444	no	-0.00614999	0.995406	no	Signal Recognition Particle, Srp54 Subunit Protein
Zm00001d047597	0.611032	1.26e-07	yes	-0.138239	0.619693	no	-0.887699	0.000124143	yes	Calmodulin 5
Zm00001d041908	0.610338	0.00768807	yes	0.115639	0.852389	no	0.109803	0.939864	no	Exocyst Subunit Exo70 Family Protein C1
Zm00001d053688	0.60961	0.0210477	yes	0.140233	0.833592	no	-0.0839157	0.97061	no	Sec7-Like Guanine Nucleotide Exchange Family Protein
Zm00001d052066	0.608418	8.63e-05	yes	0.663936	5.26e-05	yes	0.74027	0.00213683	yes	Mitogen-Activated Protein Kinase Kinase 4
Zm00001d006710	0.608027	1.79e-12	yes	0.290402	0.0134561	yes	0.534204	0.00617559	yes	Mo25 Family Protein
Zm00001d022999	0.606641	0.00444017	yes	0.183453	0.690068	no	1.00235	0.000140061	yes	Unannotated
Zm00001d051496	0.599481	0.00432687	yes	0.140779	0.782768	no	0.923093	0.00334389	yes	Unannotated
Zm00001d036177	0.599385	0.000741221	yes	0.367255	0.127627	no	0.765269	0.00233873	yes	Nucleosome Assembly Protein 1;2
Zm00001d020839	0.595683	0.0284448	yes	0.478132	0.0757939	no	0.431369	0.0844724	no	Unannotated
Zm00001d002136	0.594468	1.41e-19	yes	0.735994	5.15e-20	yes	1.04946	3.46e-12	yes	Protein Of Unknown Function, Duf617
Zm00001d021375	0.593113	0.0396388	yes	0.0518188	0.957804	no	0.262727	0.765266	no	Unannotated
Zm00001d050308	0.592682	9.42e-05	yes	0.599496	0.000300477	yes	0.89106	1.13e-05	yes	Plant U-Box 18
Zm00001d011113	0.592643	1.09e-11	yes	0.821716	1.72e-20	yes	0.683259	0.000103121	yes	Uncharacterised Protein Family Serf
Zm00001d008913	0.592337	0.00345999	yes	0.274336	0.415004	no	0.46568	0.1902	no	Evolutionarily Conserved C-Terminal Region 5
Zm00001d022349	0.59163	0.00218224	yes	0.636385	2.3e-13	yes	0.968859	5.21e-09	yes	Galacturonosyltransferase-Like 4
Zm00001d034218	0.59153	0.0252996	yes	0.527814	0.0968727	no	0.572277	0.123476	no	Cytochrome C Oxidase-Related
Zm00001d019345	0.589139	5.22e-12	yes	0.0342912	0.910675	no	0.172108	0.697224	no	Late Embryogenesis Abundant Protein, Group 2
Zm00001d031904	0.58887	1.13e-36	yes	0.644823	1.45e-33	yes	1.00322	4.19e-12	yes	Barwin-Like Endoglucanases Superfamily Protein
Zm00001d049665	0.588624	4.22e-05	yes	0.442278	0.0082876	yes	0.163197	0.873134	no	Calcium-Binding Ef-Hand Family Protein
Zm00001d036246	0.587594	0.0166513	yes	0.927309	7.17e-05	yes	0.989913	1.03e-07	yes	Protein Of Unknown Function (Duf1191)
Zm00001d024665	0.587054	0.0304119	yes	0.431792	0.233195	no	-1.17012	0.00227859	yes	Pyridoxal Phosphate (Plp)-Dependent Transferases Superfamily Protein
Zm00001d011497	0.586608	0.00178218	yes	0.471947	0.0175779	yes	0.0618015	0.949299	no	Arabinogalactan Protein 16
Zm00001d040129	0.58178	0.00469867	yes	-0.0260409	0.973986	no	-0.0393333	0.979887	no	Phosphoenolpyruvate Carboxylase 4
Zm00001d021551	0.576777	0.00100319	yes	0.239444	0.450613	no	-0.236957	0.765266	no	Ras-Related Small Gtp-Binding Family Protein
Zm00001d044903	0.573839	0.00134114	yes	0.328723	0.21482	no	0.633725	0.0211216	yes	Kinesin Like Protein For Actin Based Chloroplast Movement 1
Zm00001d048822	0.573145	1.12e-10	yes	0.674357	1.09e-13	yes	0.580871	0.00161114	yes	Leucine-Rich Repeat Protein Kinase Family Protein
Zm00001d053245	0.571318	9.73e-09	yes	0.108308	0.631803	no	0.356798	0.177709	no	Ctc-Interacting Domain 4
Zm00001d042281	0.570967	0.0189633	yes	0.414362	0.188713	no	0.869064	0.00232563	yes	Exostosin Family Protein
Zm00001d006607	0.569562	0.0117118	yes	-0.0191988	0.983155	no	0.158353	0.878532	no	Hopm Interactor 7
Zm00001d006860	0.567823	0.0150357	yes	-0.39655	0.309694	no	-0.697889	0.232876	no	Tify Domain/Divergent Cct Motif Family Protein
Zm00001d031310	0.567359	0.0230483	yes	0.633946	0.0133385	yes	0.493441	0.201026	no	Nuclear Factor Y, Subunit C2
Zm00001d041443	0.566769	1.69e-08	yes	-0.0407404	0.926235	no	0.539594	0.147612	no	Kinase Interacting (Kip1-Like) Family Protein
Zm00001d012825	0.565665	5.96e-08	yes	0.373502	0.00373141	yes	0.652618	0.000727652	yes	Rna-Binding (Rrm/Rbd/Rnp Motifs) Family Protein
Zm00001d038968	0.565233	8.42e-17	yes	0.655804	8.15e-22	yes	0.701321	2.8e-05	yes	Eukaryotic Aspartyl Protease Family Protein
Zm00001d048268	0.564903	5.18e-18	yes	0.0722792	0.660783	no	1.25628	8.06e-16	yes	Jasmonate-Zim-Domain Protein 12
Zm00001d011330	0.562661	0.0452411	yes	0.252412	0.599561	no	-0.0854199	0.968544	no	Rubredoxin-Like Superfamily Protein
Zm00001d023522	0.562298	0.0276349	yes	0.686032	0.00588616	yes	0.652589	0.0524206	no	Protein Of Unknown Function (Duf793)
Zm00001d031114	0.561006	1.31e-05	yes	0.926232	3.26e-14	yes	1.46095	7.65e-15	yes	Unannotated
Zm00001d032786	0.559026	0.0226469	yes	0.208636	0.662794	no	0.16676	0.874997	no	Protein Of Unknown Function, Duf593
Zm00001d041438	0.556446	4.47e-11	yes	-0.0120695	0.974567	no	0.112785	0.881841	no	Root Hair Defective 3 Gtp-Binding Protein (Rhd3)
Zm00001d010422	0.556277	1.64e-27	yes	0.415323	3.94e-12	yes	0.188985	0.59131	no	Pollen Ole E 1 Allergen And Extensin Family Protein
Zm00001d048373	0.552572	0.0390093	yes	-0.0911514	0.912821	no	-0.19517	0.861119	no	Carotenoid Cleavage Dioxygenase 1
Zm00001d005498	0.552245	5.31e-06	yes	-0.176765	0.458931	no	0.276748	0.442543	no	Guanosine Nucleotide Diphosphate Dissociation Inhibitor 1
Zm00001d053846	0.551728	1.31e-05	yes	0.2609	0.198504	no	-0.184857	0.95484	no	Major Facilitator Superfamily Protein
Zm00001d013524	0.550634	0.00856183	yes	0.360006	0.216909	no	-0.102402	0.950376	no	Galacturonosyltransferase 1
Zm00001d012302	0.549955	0.00106304	yes	0.196076	0.564663	no	0.160114	0.83778	no	Glycosyltransferase Family 29 (Sialyltransferase) Family Protein
Zm00001d008587	0.547849	6.73e-05	yes	0.800426	5.96e-09	yes	0.239359	0.716745	no	Class I Glutamine Amidotransferase-Like Superfamily Protein
Zm00001d021141	0.543813	0.000247121	yes	0.335229	0.13457	no	0.246406	0.596283	no	2Fe-2S Ferredoxin-Like Superfamily Protein
Zm00001d012647	0.543537	0.00289772	yes	0.225469	0.506668	no	0.276074	0.580607	no	Polyketide Cyclase / Dehydrase And Lipid Transport Protein
Zm00001d052067	0.54273	4.63e-18	yes	0.0949179	0.485323	no	0.55266	0.0107415	yes	Unannotated
Zm00001d012038	0.542563	1.22e-24	yes	0.0953143	0.359861	no	0.226748	0.584828	no	Late Embryogenesis Abundant Protein-Related / Lea Protein-Related
Zm00001d035030	0.54235	1.6e-06	yes	-0.144496	0.541873	no	0.337126	0.21646	no	Phosphoinositide Phosphatase Family Protein
Zm00001d013647	0.541903	1.32e-20	yes	0.170125	0.022455	yes	-0.20286	0.956132	no	Dehydrin Family Protein
Zm00001d003713	0.537173	0.00264847	yes	-0.146228	0.725207	no	-0.109472	0.921282	no	Exocyst Complex Component Sec5
Zm00001d007121	0.537017	0.00823069	yes	-0.0199923	0.983155	no	1.51727	2.51e-09	yes	Cw-Type Zinc Finger
Zm00001d053192	0.535349	0.0021179	yes	0.0257241	0.971768	no	-0.0913396	0.963052	no	Exocyst Subunit Exo70 Family Protein C1
Zm00001d008346	0.533588	1.21e-20	yes	0.380693	4.4e-09	yes	0.687011	0.000220811	yes	Plant Invertase/Pectin Methylesterase Inhibitor Superfamily Protein
Zm00001d038634	0.533552	1.61e-05	yes	-0.00506435	0.99278	no	-1.55643	0.193369	no	Expansin B2
Zm00001d048739	0.532361	8.74e-10	yes	0.156223	0.352414	no	0.669702	0.00035453	yes	Protein Kinase Family Protein
Zm00001d026595	0.532115	0.00038091	yes	-0.0243874	0.967748	no	-0.241802	0.763301	no	Early Nodulin-Like Protein 5
Zm00001d027994	0.529514	1.58e-07	yes	0.440981	9.45e-05	yes	0.351547	0.191954	no	Myosin Heavy Chain-Related Protein
Zm00001d036423	0.528722	5.84e-07	yes	-0.119881	0.623748	no	0.550473	0.00634217	yes	S-Adenosyl-L-Methionine-Dependent Methyltransferases Superfamily Protein
Zm00001d013688	0.526211	6.23e-07	yes	0.140302	0.519585	no	0.120319	0.861119	no	Cyclic Nucleotide Gated Channel 9
Zm00001d031921	0.523415	1.6e-09	yes	-0.564473	4.88e-07	yes	0.0352647	0.978643	no	Pollen Calcium-Binding Protein 1
Zm00001d014324	0.520639	0.000533121	yes	0.19196	0.471276	no	0.137838	0.85389	no	Calcium-Binding Endonuclease/Exonuclease/Phosphatase Family
Zm00001d036459	0.519814	1.01e-09	yes	0.522655	2.6e-08	yes	0.644228	0.000515896	yes	Protein Kinase Superfamily Protein
Zm00001d042359	0.519566	0.0124351	yes	0.322869	0.275552	no	0.584186	0.0451989	yes	Ring/U-Box Superfamily Protein
Zm00001d034747	0.518587	1.17e-06	yes	0.260486	0.0721739	no	0.616206	0.00775447	yes	Plant Invertase/Pectin Methylesterase Inhibitor Superfamily Protein
Zm00001d007758	0.517163	0.0272412	yes	-0.0353914	0.96543	no	0.231712	0.795237	no	Coatomer Gamma-2 Subunit, Putative / Gamma-2 Coat Protein, Putative / Gamma-2 Cop, Putative
Zm00001d000166	0.51589	0.000247079	yes	0.0762262	0.850836	no	0.62613	0.0259773	yes	Tudor/Pwwp/Mbt Superfamily Protein
Zm00001d010967	0.515235	0.042719	yes	-0.501917	0.166027	no	1.21637	0.00019008	yes	Duplicated Homeodomain-Like Superfamily Protein
Zm00001d028568	0.513684	0.00181391	yes	0.221105	0.463947	no	0.227251	0.670311	no	Type One Serine/Threonine Protein Phosphatase 4
Zm00001d017117	0.512629	0.0211278	yes	-0.0933336	0.88345	no	-0.011655	0.994059	no	26S Proteasome, Regulatory Subunit Rpn7;Proteasome Component (Pci) Domain
Zm00001d036475	0.511961	0.0105232	yes	0.147728	0.736542	no	0.31687	0.487065	no	Abc1 Family Protein
Zm00001d019248	0.510941	0.0063498	yes	0.329913	0.00174114	yes	0.636159	0.000823608	yes	O-Glycosyl Hydrolases Family 17 Protein
Zm00001d037590	0.50828	0.000519407	yes	-0.13221	0.699914	no	0.151198	0.8346	no	Thioredoxin Family Protein
Zm00001d007034	0.507301	0.00714928	yes	0.0932938	0.852059	no	-0.208267	0.804065	no	Calcium-Dependent Lipid-Binding (Calb Domain) Family Protein
Zm00001d051001	0.506882	1.33e-05	yes	-0.268964	0.169742	no	-0.31745	0.591461	no	Glyceraldehyde-3-Phosphate Dehydrogenase C2
Zm00001d037831	0.505758	8.03e-20	yes	0.308695	3.87e-06	yes	0.1023	0.877666	no	Plant Invertase/Pectin Methylesterase Inhibitor Superfamily Protein
Zm00001d029235	0.504575	1.59e-10	yes	0.628462	6.05e-15	yes	0.938811	6.64e-09	yes	Galacturonosyltransferase-Like 4
Zm00001d036714	0.502935	0.0304014	yes	-0.559955	0.0720301	no	0.831353	0.00233709	yes	Magnesium Transporter 2
Zm00001d009181	0.500504	0.0101462	yes	0.383413	0.126483	no	0.471606	0.187043	no	Calcineurin-Like Metallo-Phosphoesterase Superfamily Protein
Zm00001d011277	0.499297	0.0111394	yes	0.272176	0.383969	no	0.151301	0.88459	no	Galactose-Binding Protein
Zm00001d021139	0.496709	5.9e-18	yes	0.604711	5.68e-23	yes	1.03141	1.72e-12	yes	Calcium-Dependent Protein Kinase 32
Zm00001d041647	0.496315	7.12e-05	yes	0.242264	0.241595	no	0.608453	0.0112516	yes	Chaperone Dnaj-Domain Superfamily Protein
Zm00001d005035	0.490014	0.0385982	yes	-0.0748215	0.904203	no	-0.0700878	0.961838	no	Phosphorylethanolamine Cytidylyltransferase 1
Zm00001d044985	0.488899	0.000719156	yes	0.621223	2.7e-05	yes	0.223214	0.647878	no	Pantothenate Kinase 2
Zm00001d030652	0.488222	1.71e-11	yes	-0.0428265	0.853513	no	0.312836	0.193369	no	Tetratricopeptide Repeat (Tpr)-Containing Protein
Zm00001d038389	0.487507	1.49e-09	yes	0.130425	0.392462	no	0.39626	0.0817882	no	Lipin Family Protein
Zm00001d035841	0.4875	9.32e-14	yes	0.285232	0.000729594	yes	0.438674	0.0271715	yes	Callose Synthase 5
Zm00001d012556	0.487386	9.13e-15	yes	0.966728	2.34e-50	yes	-1.08887	0.336564	no	Beta-6 Tubulin
Zm00001d037784	0.485101	0.0411133	yes	-0.306526	0.460507	no	0.0140886	0.992938	no	Rhamnose Biosynthesis 1
Zm00001d009146	0.485073	8.97e-10	yes	0.015884	0.962236	no	0.244866	0.422282	no	S-Adenosylmethionine Synthetase Family Protein
Zm00001d022820	0.484883	0.0227844	yes	0.483107	0.0321427	yes	-0.035836	0.981619	no	Unannotated
Zm00001d027322	0.481985	0.000610845	yes	-0.0213238	0.971673	no	-0.0359728	0.979186	no	Plant Protein Of Unknown Function (Duf827)
Zm00001d031065	0.479418	0.010872	yes	0.245678	0.411293	no	0.0117027	0.9936	no	Unannotated
Zm00001d038018	0.478579	0.00083484	yes	0.339284	0.0810709	no	0.644817	0.00305441	yes	Glutaredoxin Family Protein
Zm00001d013911	0.477253	0.000117726	yes	-0.113975	0.693885	no	0.188923	0.744457	no	Nad-Dependent Malic Enzyme 2
Zm00001d015203	0.475928	0.00106528	yes	0.0419126	0.933444	no	0.25469	0.572698	no	Transducin Family Protein / Wd-40 Repeat Family Protein
Zm00001d014819	0.473639	1.65e-13	yes	0.323434	1.12e-05	yes	0.367203	0.0799833	no	Gdsl-Like Lipase/Acylhydrolase Superfamily Protein
Zm00001d038125	0.472302	3.03e-08	yes	-0.0299077	0.919179	no	0.721886	0.00159309	yes	Unannotated
Zm00001d021706	0.471126	2.52e-05	yes	-0.229952	0.226727	no	0.223917	0.662546	no	Histone H2A 2
Zm00001d044859	0.471085	9.83e-06	yes	-0.00119397	0.996503	no	0.112159	0.876553	no	Dnase I-Like Superfamily Protein
Zm00001d015328	0.470186	0.0359345	yes	-0.0610489	0.930796	no	-0.227764	0.77324	no	Pectin Lyase-Like Superfamily Protein
Zm00001d025773	0.469823	4.07e-08	yes	0.450905	1.67e-06	yes	-0.476478	0.0430397	yes	Conserved Peptide Upstream Open Reading Frame 9
Zm00001d053961	0.467726	1.53e-10	yes	0.72613	4.88e-25	yes	0.806995	1.18e-06	yes	Xyloglucan Endotransglucosylase/Hydrolase 30
Zm00001d033878	0.464985	0.0126048	yes	-0.291712	0.339479	no	0.627505	0.0149636	yes	Act Domain Repeat 1
Zm00001d053769	0.464567	1.59e-06	yes	0.419821	4.6e-05	yes	0.643676	0.000583047	yes	Leucine-Rich Repeat Protein Kinase Family Protein
Zm00001d024192	0.463832	1.29e-07	yes	0.122971	0.495317	no	0.0571654	0.95484	no	Diacylglycerol Kinase 7
Zm00001d010228	0.462796	1.63e-05	yes	0.420143	0.000445255	yes	0.689304	0.000269207	yes	Enth/Anth/Vhs Superfamily Protein
Zm00001d006751	0.460309	0.020899	yes	0.00674036	0.994408	no	0.0139285	0.992268	no	Eukaryotic Aspartyl Protease Family Protein
Zm00001d014102	0.458788	6.58e-05	yes	0.0130019	0.978941	no	-0.0812277	0.936244	no	Divalent Ion Symporter
Zm00001d029023	0.458682	1.46e-05	yes	-0.191489	0.303588	no	-0.0751127	0.96301	no	Galacturonosyltransferase 7
Zm00001d029596	0.458312	9.71e-19	yes	-0.634325	4.34e-23	yes	-0.320529	0.137762	no	Gdp Dissociation Inhibitor Family Protein / Rab Gtpase Activator Family Protein
Zm00001d008974	0.456531	5.72e-06	yes	0.803975	1.52e-17	yes	1.3615	2.12e-17	yes	Mitochondrial Substrate Carrier Family Protein
Zm00001d033104	0.456393	0.0033619	yes	-0.00447388	0.995573	no	0.333056	0.425006	no	Unannotated
Zm00001d039105	0.455023	8.17e-17	yes	-0.0627499	0.63216	no	-0.162377	0.730989	no	Map Kinase 9
Zm00001d004679	0.454014	3.21e-06	yes	0.210793	0.157503	no	-0.0639661	0.958053	no	Phosphoinositide Phosphatase Family Protein
Zm00001d019947	0.452562	0.00112704	yes	-0.216961	0.381306	no	0.567886	0.0244201	yes	Hydrolases, Acting On Ester Bonds
Zm00001d022206	0.452466	7.74e-05	yes	0.0194566	0.969901	no	0.128788	0.880316	no	Disproportionating Enzyme
Zm00001d042617	0.45051	0.0347536	yes	0.243366	0.497863	no	0.0259005	0.985196	no	Unannotated
Zm00001d023945	0.45028	0.00019879	yes	-0.428572	0.0116305	yes	-0.0207663	0.986816	no	Protein Kinase Superfamily Protein
Zm00001d028958	0.450267	0.000431498	yes	-0.0620526	0.867494	no	-0.300348	0.437235	no	Endoplasmic Reticulum Vesicle Transporter Protein
Zm00001d009710	0.449563	1.2e-06	yes	0.478675	2.29e-06	yes	0.619536	0.00365112	yes	Protein Kinase Family Protein
Zm00001d022594	0.449501	0.000853496	yes	0.334305	0.0536429	no	0.415084	0.164846	no	Phospholipase D Delta
Zm00001d011854	0.442519	0.0460791	yes	0.188345	0.658751	no	0.31267	0.571919	no	Villin 2
Zm00001d008272	0.4421	2.01e-13	yes	0.574372	3.51e-19	yes	0.659613	6.85e-05	yes	Protein Of Unknown Function, Duf617
Zm00001d024947	0.442002	0.00717263	yes	0.212516	0.521838	no	0.344733	0.336039	no	Formin Homology5
Zm00001d015008	0.43576	1.21e-13	yes	-0.288143	0.000214255	yes	-0.0121621	0.988995	no	Udp-Glucose Pyrophosphorylase 2
Zm00001d053177	0.432725	1.72e-08	yes	-0.0522238	0.823707	no	-0.390164	0.18417	no	Actin 7
Zm00001d003817	0.432022	0.0136903	yes	-0.145726	0.698301	no	-0.00846003	0.995406	no	Starch Branching Enzyme 2.2
Zm00001d037782	0.430077	1.53e-08	yes	-0.0688611	0.722655	no	0.279487	0.622416	no	Agc Kinase 1.7
Zm00001d015284	0.429912	9.26e-17	yes	0.430865	2.43e-13	yes	0.640112	6.25e-05	yes	Unannotated
Zm00001d017514	0.429634	0.0432161	yes	-0.00581546	0.995321	no	0.672999	0.00870313	yes	Wd-40 Repeat Family Protein / Beige-Related
Zm00001d012142	0.42853	0.000109182	yes	-0.262824	0.124584	no	0.144888	0.899567	no	Acid Phosphatase/Vanadium-Dependent Haloperoxidase-Related Protein
Zm00001d020719	0.425292	8.96e-05	yes	-0.0256853	0.955051	no	0.58182	0.0120303	yes	Plant Protein Of Unknown Function (Duf827)
Zm00001d033371	0.424973	0.0155805	yes	0.629188	0.000120953	yes	-0.0786374	0.949299	no	Dual Specificity Protein Phosphatase 1
Zm00001d013253	0.424856	0.000493241	yes	0.0466435	0.900209	no	0.0805431	0.939864	no	Haloacid Dehalogenase-Like Hydrolase (Had) Superfamily Protein
Zm00001d053876	0.424417	1.64e-08	yes	0.123764	0.422992	no	0.168379	0.696455	no	Protein Kinase Protein With Adenine Nucleotide Alpha Hydrolases-Like Domain
Zm00001d052422	0.423422	1.13e-08	yes	-0.0100662	0.973357	no	0.544763	0.0270138	yes	Unannotated
Zm00001d038412	0.422216	0.0461303	yes	0.460332	0.0290764	yes	0.585384	0.031667	yes	Ammonium Transporter 2
Zm00001d031906	0.422012	1.51e-15	yes	0.419702	7.18e-11	yes	0.51036	0.00571834	yes	Barwin-Like Endoglucanases Superfamily Protein
Zm00001d030622	0.41961	0.0334142	yes	0.37655	0.085577	no	0.555813	0.0506759	no	Plant Invertase/Pectin Methylesterase Inhibitor Superfamily Protein
Zm00001d026140	0.418555	8.55e-09	yes	-0.0139873	0.962749	no	0.0548373	0.952454	no	Subtilase Family Protein
Zm00001d045763	0.417902	7.88e-05	yes	0.851278	6.45e-17	yes	0.23508	0.610881	no	O-Fucosyltransferase Family Protein
Zm00001d038063	0.417429	0.00767259	yes	0.0856971	0.832072	no	0.0979661	0.921282	no	Calcium-Dependent Arf-Type Gtpase Activating Protein Family
Zm00001d029851	0.415873	0.022826	yes	0.638161	7.1e-05	yes	0.773151	0.00124498	yes	F-Box Family Protein
Zm00001d018487	0.413842	0.000306367	yes	0.100564	0.713157	no	-0.128421	0.856834	no	Peroxisomal 3-Ketoacyl-Coa Thiolase 3
Zm00001d047770	0.412531	4.44e-05	yes	0.150802	0.412851	no	0.239517	0.506424	no	Unannotated
Zm00001d007079	0.411833	0.0374283	yes	0.673285	0.00011001	yes	0.539387	0.137367	no	Phospholipase A2 Family Protein
Zm00001d014232	0.410664	0.0318949	yes	0.244467	0.404226	no	0.563621	0.0946773	no	F-Box Family Protein
Zm00001d047017	0.40944	2.31e-05	yes	0.256604	0.0352277	yes	0.587794	0.0140597	yes	Basic Helix-Loop-Helix (Bhlh) Dna-Binding Family Protein
Zm00001d039015	0.408508	0.00159699	yes	-0.337947	0.0613735	no	0.622046	0.0492488	yes	Unannotated
Zm00001d027815	0.406954	0.000385342	yes	-0.200269	0.306267	no	0.308321	0.371968	no	Calmodulin-Binding Family Protein
Zm00001d044095	0.404369	0.00345246	yes	0.0692222	0.854132	no	-0.607144	0.0567895	no	Carbonic Anhydrase 2
Zm00001d015029	0.403833	0.000254069	yes	-0.209192	0.240648	no	-0.10752	0.880473	no	Aminoalcoholphosphotransferase 1
Zm00001d015484	0.398555	8.05e-08	yes	0.0420109	0.852059	no	-0.102304	0.91274	no	Metal-Dependent Phosphohydrolase
Zm00001d035313	0.39564	0.0291908	yes	0.667461	2.79e-05	yes	0.506002	0.0501333	no	Unannotated
Zm00001d032387	0.394628	1.36e-06	yes	-0.361753	0.000423106	yes	0.0411089	0.97061	no	Cellulose Synthase Like D4
Zm00001d048225	0.394618	0.00908058	yes	0.499745	0.000869697	yes	0.356474	0.300572	no	Myosin Heavy Chain-Related Protein
Zm00001d040608	0.393849	0.00179713	yes	0.0548253	0.882768	no	-0.722847	0.0252966	yes	Expansin B2
Zm00001d015272	0.392022	0.00734895	yes	0.488248	0.00544484	yes	1.12674	5.1e-10	yes	Unannotated
Zm00001d014507	0.39075	0.00794763	yes	0.0472996	0.913709	no	0.250767	0.541879	no	Auxin Response Factor 16
Zm00001d039480	0.389858	1.13e-07	yes	0.173563	0.0942022	no	0.558885	0.00219253	yes	Unannotated
Zm00001d030269	0.388687	0.00284953	yes	0.188388	0.361196	no	-0.0663835	0.951222	no	Glycosyl Hydrolase Family 38 Protein
Zm00001d037172	0.38859	0.000175016	yes	0.400713	0.000592652	yes	0.776995	0.000128631	yes	Fucosyltransferase 1
Zm00001d018282	0.386495	2.96e-06	yes	0.229304	0.0506949	no	0.194776	0.680224	no	Subtilase Family Protein
Zm00001d052221	0.386475	5.08e-08	yes	0.430776	1.19e-08	yes	0.542364	0.00215391	yes	Tetratricopeptide Repeat (Tpr)-Containing Protein
Zm00001d012468	0.385957	0.0172987	yes	0.390358	0.0347781	yes	-0.0719551	0.968703	no	Unannotated
Zm00001d043086	0.384746	0.000429683	yes	-0.0810311	0.771869	no	-0.222823	0.798419	no	Phosphoglycerate Mutase, 2,3-Bisphosphoglycerate-Independent
Zm00001d045431	0.384434	2.95e-05	yes	-0.393684	0.000409824	yes	-0.200418	0.676829	no	Enolase
Zm00001d029862	0.38276	0.0114334	yes	0.173927	0.508094	no	0.207339	0.683557	no	Exostosin Family Protein
Zm00001d004955	0.380889	0.00196959	yes	-0.0625563	0.858657	no	0.0567444	0.957524	no	Phosphatidylinositol-4-Phosphate 5-Kinase Family Protein
Zm00001d030782	0.3795	0.00176283	yes	0.528384	0.353874	no	0.980313	2.82e-07	yes	Formin Homology 14
Zm00001d041844	0.379117	3.78e-05	yes	-0.326223	0.00321623	yes	-0.111085	0.867014	no	S-Adenosyl-L-Methionine-Dependent Methyltransferases Superfamily Protein
Zm00001d024009	0.379043	0.0160294	yes	-0.118081	0.729446	no	0.164193	0.85267	no	Clpc Homologue 1
Zm00001d031600	0.37723	0.0180277	yes	0.132007	0.675563	no	0.715741	0.00225819	yes	Cystathionine Beta-Synthase (Cbs) Family Protein
Zm00001d016259	0.374129	0.0130061	yes	-0.148579	0.618021	no	0.132568	0.861006	no	Tetratricopeptide Repeat (Tpr)-Containing Protein
Zm00001d029443	0.372741	0.0197709	yes	0.136594	0.652958	no	0.895691	2.57e-06	yes	Phosphatidylinositol-4-Phosphate 5-Kinase Family Protein
Zm00001d018303	0.370075	5.02e-11	yes	0.295048	1.08e-05	yes	0.35641	0.115027	no	Phosphoinositide Phosphatase Family Protein
Zm00001d023581	0.366872	0.000765712	yes	0.176406	0.313215	no	0.272191	0.48657	no	Transducin/Wd40 Repeat-Like Superfamily Protein
Zm00001d021526	0.366748	0.0012443	yes	-0.310532	0.0647854	no	-0.0747675	0.956995	no	Nucleoside Diphosphate Kinase Family Protein
Zm00001d021584	0.366476	0.0173053	yes	-0.0698825	0.879791	no	0.138167	0.851021	no	Protein Kinase Superfamily Protein
Zm00001d026680	0.366368	0.00564198	yes	-0.0728165	0.832531	no	0.156257	0.80215	no	Pyrophosphorylase 3
Zm00001d002830	0.36582	0.014722	yes	0.233327	0.26388	no	0.506222	0.0286512	yes	Glycosyl Hydrolases Family 32 Protein
Zm00001d043725	0.365302	5.25e-10	yes	-0.297725	0.000116851	yes	-0.0671212	0.935721	no	Pectinesterase Family Protein
Zm00001d004680	0.363573	0.000466072	yes	0.0818708	0.720079	no	0.158386	0.786512	no	Phosphoinositide Phosphatase Family Protein
Zm00001d016106	0.363099	0.00828379	yes	-0.159195	0.536168	no	0.358132	0.216125	no	Protein Phosphatase 2C Family Protein
Zm00001d051329	0.362266	0.00873859	yes	0.315772	0.0807359	no	0.18534	0.729223	no	Plant Vamp (Vesicle-Associated Membrane Protein) Family Protein
Zm00001d023066	0.361378	0.00543471	yes	0.193927	0.357352	no	0.777849	5.81e-05	yes	Unannotated
Zm00001d027710	0.360697	2.71e-12	yes	0.0806097	0.429941	no	0.0828655	0.90859	no	Peroxidase Superfamily Protein
Zm00001d045056	0.360017	3.94e-10	yes	-0.156811	0.0567383	no	0.258667	0.3753	no	Protein Kinase Protein With Adenine Nucleotide Alpha Hydrolases-Like Domain
Zm00001d001406	0.359484	3.37e-09	yes	0.324648	8.69e-06	yes	-0.0596033	0.949711	no	Unannotated
Zm00001d001834	0.35842	0.0014961	yes	0.516216	3.93e-06	yes	0.698951	0.000139554	yes	Unannotated
Zm00001d046330	0.35793	0.0409083	yes	-0.24873	0.368247	no	0.650304	0.00342391	yes	Plant L-Ascorbate Oxidase
Zm00001d037099	0.357203	0.0174743	yes	0.243112	0.198504	no	0.554599	0.0179142	yes	Phosphoinositide Phosphatase Family Protein
Zm00001d047896	0.355675	6.32e-07	yes	-0.00623747	0.985328	no	0.279504	0.315444	no	Ring/U-Box Superfamily Protein
Zm00001d041269	0.353221	3.27e-05	yes	0.0501299	0.842191	no	0.288804	0.286774	no	Agc (Camp-Dependent, Cgmp-Dependent And Protein Kinase C) Kinase Family Protein
Zm00001d046020	0.352199	0.00011964	yes	0.11077	0.572282	no	-0.0340546	0.978643	no	Enth/Vhs/Gat Family Protein
Zm00001d048523	0.351791	0.0202038	yes	0.0781323	0.830016	no	0.078531	0.939752	no	Plant Protein Of Unknown Function (Duf827)
Zm00001d038260	0.349318	0.000324993	yes	-0.141219	0.4114	no	0.33147	0.17184	no	Unannotated
Zm00001d013680	0.348042	1.02e-05	yes	-0.10495	0.482164	no	0.227483	0.56626	no	Bri1 Suppressor 1 (Bsu1)-Like 3
Zm00001d021497	0.346924	5.88e-10	yes	-0.223892	0.0011114	yes	-0.167893	0.676438	no	Actin Depolymerizing Factor 11
Zm00001d030733	0.345932	2e-05	yes	-0.044195	0.853513	no	0.276655	0.305099	no	Protein Of Unknown Function (Duf3741)
Zm00001d040271	0.340692	1.85e-09	yes	0.278576	2.67e-05	yes	0.368859	0.0960759	no	Plant Invertase/Pectin Methylesterase Inhibitor Superfamily Protein
Zm00001d025437	0.339436	9.01e-09	yes	0.677446	4.77e-28	yes	0.0785975	0.917643	no	Bidirectional Amino Acid Transporter 1
Zm00001d022211	0.338771	0.0268605	yes	0.025155	0.962236	no	0.704197	0.000495247	yes	Unannotated
Zm00001d012788	0.337974	8.07e-05	yes	0.174278	0.130148	no	0.657061	0.000133841	yes	Udp-Glucosyl Transferase 88A1
Zm00001d030643	0.337554	0.00084658	yes	-0.37634	0.00246387	yes	-0.0900411	0.934558	no	Pectin Lyase-Like Superfamily Protein
Zm00001d016273	0.337044	1.25e-05	yes	-0.299812	0.0152844	yes	0.489667	0.0189905	yes	P-Loop Containing Nucleoside Triphosphate Hydrolases Superfamily Protein
Zm00001d009110	0.335853	7.83e-07	yes	0.268984	0.000731616	yes	0.486908	0.00798481	yes	Cell Wall / Vacuolar Inhibitor Of Fructosidase 2
Zm00001d005231	0.335792	0.000235887	yes	-0.312356	0.00699283	yes	0.0683301	0.939752	no	Ras-Related Small Gtp-Binding Family Protein
Zm00001d051835	0.335571	2.79e-05	yes	-0.106168	0.552197	no	-0.0032874	0.996602	no	Calcium-Dependent Protein Kinase Family Protein
Zm00001d030998	0.335432	0.00238522	yes	-0.0579036	0.845472	no	-0.0486874	0.965263	no	Root Hair Defective 3 Gtp-Binding Protein (Rhd3)
Zm00001d005612	0.332247	0.0040737	yes	-0.283888	0.0683723	no	-0.20811	0.666391	no	Rab Gtpase Homolog A1F
Zm00001d038672	0.331072	0.0480326	yes	-0.0616615	0.895111	no	0.0150366	0.990218	no	Agc (Camp-Dependent, Cgmp-Dependent And Protein Kinase C) Kinase Family Protein
Zm00001d011536	0.330249	0.00024454	yes	0.420056	7.27e-06	yes	0.688348	0.000424633	yes	Ribosomal Protein L18Ae Family
Zm00001d053155	0.328687	0.000161285	yes	0.248129	0.0212699	yes	0.352614	0.20403	no	Phox-Associated Domain;Phox-Like;Sorting Nexin, C-Terminal
Zm00001d007391	0.328386	9.36e-06	yes	0.0681589	0.672738	no	0.0195592	0.983929	no	Protein Of Unknown Function (Duf3754)
Zm00001d052285	0.322482	9.26e-10	yes	0.302813	1.46e-06	yes	0.509637	0.00610318	yes	Peroxidase Superfamily Protein
Zm00001d039160	0.320572	0.00233642	yes	0.29314	0.0316183	yes	0.715979	5.82e-05	yes	Dna Binding;Atp Binding;Nucleic Acid Binding;Binding;Helicases;Atp Binding;Dna Binding;Helicases
Zm00001d018639	0.320087	3.85e-11	yes	0.135369	0.150878	no	-0.0470873	0.957949	no	Glutamate:Glyoxylate Aminotransferase
Zm00001d032950	0.319619	0.00724957	yes	-0.189205	0.292338	no	-0.281805	0.459619	no	Gdp-D-Mannose 3',5'-Epimerase
Zm00001d025824	0.319065	9.06e-05	yes	-0.242626	0.0531115	no	-0.110151	0.863748	no	Lung Seven Transmembrane Receptor Family Protein
Zm00001d039321	0.318921	0.0193404	yes	0.0545643	0.89221	no	1.51668	1.08e-20	yes	Smr (Small Muts Related) Domain-Containing Protein
Zm00001d034058	0.318681	0.0015607	yes	-0.586997	2.42e-07	yes	0.372824	0.938958	no	Regulator Of Vps4 Activity In The Mvb Pathway Protein
Zm00001d036202	0.318164	2.7e-05	yes	0.150669	0.197158	no	0.253696	0.385818	no	Unannotated
Zm00001d003520	0.317702	0.00690008	yes	0.42182	0.000107476	yes	0.0319081	0.978643	no	Protein Of Unknown Function (Duf3537)
Zm00001d025943	0.314741	0.0371029	yes	0.162191	0.546202	no	0.514727	0.0248564	yes	Glycosyl Hydrolases Family 32 Protein
Zm00001d031263	0.313555	0.00454075	yes	0.300823	0.0120317	yes	0.161791	0.795237	no	Plant U-Box 15
Zm00001d009658	0.312826	0.00129627	yes	0.213213	0.113062	no	-0.180228	0.697433	no	Prenylcysteine Methylesterase
Zm00001d008357	0.311443	0.00140448	yes	0.213182	0.0916414	no	-0.348138	0.176164	no	Shaggy-Related Kinase 11
Zm00001d004909	0.311115	7.15e-08	yes	0.293344	1.06e-05	yes	0.353554	0.0832297	no	Alpha Carbonic Anhydrase 7
Zm00001d052063	0.31105	6.27e-05	yes	0.159674	0.164894	no	0.158874	0.833641	no	Transmembrane Amino Acid Transporter Family Protein
Zm00001d018009	0.310387	0.0450389	yes	-0.0798089	0.825904	no	0.185598	0.765266	no	P-Loop Containing Nucleoside Triphosphate Hydrolases Superfamily Protein
Zm00001d041088	0.310186	0.000191764	yes	0.164616	0.241061	no	-0.100272	0.878515	no	Plant Protein Of Unknown Function (Duf827)
Zm00001d014697	0.309535	3.47e-06	yes	0.192279	0.0280103	yes	0.353322	0.108785	no	Protein Kinase Superfamily Protein
Zm00001d013660	0.307734	6.7e-07	yes	0.45149	2.26e-08	yes	0.889098	5.47e-09	yes	Unannotated
Zm00001d032060	0.307695	0.00369252	yes	-0.38393	0.00213832	yes	0.100438	0.91274	no	Rela/Spot Homolog 3
Zm00001d014364	0.307169	3.58e-09	yes	0.286883	1.13e-06	yes	0.598828	0.000224354	yes	Myb Domain Protein 65
Zm00001d031168	0.3062	0.0291908	yes	-0.658765	3.66e-05	yes	-0.313832	0.53798	no	Cold, Circadian Rhythm, And Rna Binding 2
Zm00001d028608	0.305779	0.0298966	yes	-0.301138	0.0975377	no	0.476951	0.137674	no	Trf-Like 2
Zm00001d015414	0.305507	0.00200538	yes	0.447916	3.4e-07	yes	0.528275	0.005171	yes	Leucine-Rich Repeat Protein Kinase Family Protein
Zm00001d040173	0.305045	0.0189033	yes	0.299705	0.0343222	yes	0.15632	0.795237	no	Nad(P)-Binding Rossmann-Fold Superfamily Protein
Zm00001d000160	0.304323	0.028877	yes	0.207885	0.218905	no	0.549067	0.00655526	yes	Transducin/Wd40 Repeat-Like Superfamily Protein
Zm00001d007419	0.304265	0.000685388	yes	0.354969	0.00020612	yes	0.650364	0.000308165	yes	Dhhc-Type Zinc Finger Family Protein
Zm00001d037693	0.303539	0.0371422	yes	0.227598	0.224305	no	0.270253	0.442717	no	Nadp-Malic Enzyme 3
Zm00001d038160	0.302156	0.00242369	yes	0.43701	9.92e-05	yes	0.911939	4.14e-07	yes	Unannotated
Zm00001d009775	0.298278	5.15e-08	yes	0.167047	0.0229646	yes	0.0117318	0.990692	no	Eukaryotic Aspartyl Protease Family Protein
Zm00001d052022	0.297441	2.88e-08	yes	-0.141806	0.126673	no	0.271109	0.309488	no	H(+)-Atpase 8
Zm00001d020602	0.296684	0.0323268	yes	0.150656	0.532638	no	0.815794	0.000991494	yes	Alpha/Beta-Hydrolases Superfamily Protein
Zm00001d021891	0.296681	5.67e-08	yes	-0.27799	2.54e-05	yes	-0.252211	0.402292	no	Tubulin Alpha-5
Zm00001d047453	0.293543	2.97e-06	yes	-0.196771	0.0280103	yes	-0.331018	0.140045	no	Villin 2
Zm00001d024378	0.291406	6.09e-05	yes	0.313761	8.4e-05	yes	0.822109	5.64e-06	yes	Xyloglucan Endotransglucosylase/Hydrolase 15
Zm00001d003777	0.291	2.37e-07	yes	0.37928	9.8e-10	yes	0.719233	3.52e-06	yes	Protein Of Unknown Function (Duf3049)
Zm00001d034996	0.287872	0.0241512	yes	0.0481356	0.891193	no	0.339612	0.206163	no	Evolutionarily Conserved C-Terminal Region 7
Zm00001d018872	0.287728	0.00602503	yes	-0.502658	1.12e-05	yes	0.0590754	0.951222	no	Ankyrin Repeat Family Protein / Regulator Of Chromosome Condensation (Rcc1) Family Protein
Zm00001d010630	0.287695	6.67e-09	yes	0.317802	5.02e-08	yes	0.440959	0.0118735	yes	Sku5 Similar 13
Zm00001d043278	0.28631	0.000256381	yes	0.268027	0.00257277	yes	0.609279	0.000457263	yes	Domain Of Unknown Function (Duf966)
Zm00001d020544	0.28504	0.0154108	yes	0.313389	0.0356573	yes	0.502577	0.0467341	yes	Conserved Peptide Upstream Open Reading Frame 10
Zm00001d012108	0.284955	1.43e-05	yes	0.28448	0.00052206	yes	-0.00893326	0.993239	no	Nucleotide-Diphospho-Sugar Transferases Superfamily Protein
Zm00001d029215	0.283977	7.64e-07	yes	-0.0981938	0.403712	no	0.127013	0.802274	no	Villin 2
Zm00001d041515	0.28221	0.0407964	yes	0.393139	0.0057958	yes	0.900985	5.39e-06	yes	Actin Binding
Zm00001d018292	0.282106	0.0165174	yes	0.47248	1.65e-05	yes	0.865181	3.94e-07	yes	Unannotated
Zm00001d035992	0.281681	3.99e-06	yes	0.302397	4.32e-06	yes	0.581069	0.000418938	yes	Malectin/Receptor-Like Protein Kinase Family Protein
Zm00001d048127	0.280172	0.0198271	yes	0.444026	0.000109938	yes	0.160669	0.766295	no	Cyclin A3;4
Zm00001d034245	0.277339	0.000450838	yes	0.268269	0.00294413	yes	0.281142	0.3331	no	Had-Superfamily Hydrolase, Subfamily Ig, 5'-Nucleotidase
Zm00001d047793	0.277004	0.00971605	yes	0.438952	2.93e-05	yes	-0.0279013	0.979887	no	Arf-Gap Domain 7
Zm00001d015901	0.276737	9.93e-10	yes	-0.0519925	0.681002	no	-0.223769	0.524228	no	Fasciclin-Like Arabinogalactan Protein 3 Precursor
Zm00001d005189	0.275506	7.74e-05	yes	0.28743	0.000145404	yes	0.522278	0.00311165	yes	Heavy Metal Atpase 2
Zm00001d015821	0.27411	0.00135222	yes	0.583528	0.0175779	yes	0.749151	8.39e-06	yes	Pectin Lyase-Like Superfamily Protein
Zm00001d006645	0.272241	0.0104893	yes	-0.163068	0.386715	no	0.363449	0.238569	no	Adenosine-5'-Phosphosulfate (Aps) Kinase 3
Zm00001d017382	0.271074	2.5e-05	yes	0.0725011	0.600416	no	0.235505	0.40715	no	Gata Type Zinc Finger Transcription Factor Family Protein
Zm00001d019546	0.266648	1.07e-08	yes	0.36359	7.88e-12	yes	0.198862	0.519653	no	Pak-Box/P21-Rho-Binding Family Protein
Zm00001d008983	0.266124	0.0088721	yes	0.142729	0.392462	no	-0.115069	0.859727	no	P-Loop Containing Nucleoside Triphosphate Hydrolases Superfamily Protein
Zm00001d037212	0.262656	0.0102309	yes	-0.193477	0.193831	no	0.270707	0.336751	no	Agamous-Like 66
Zm00001d029595	0.262325	0.00847226	yes	0.182005	0.196358	no	0.159163	0.791096	no	Uncharacterised Protein Family Serf
Zm00001d036330	0.259443	0.010355	yes	0.430253	7.92e-06	yes	0.347744	0.245132	no	C2H2-Type Zinc Finger Family Protein
Zm00001d012567	0.259399	0.0288302	yes	-0.00786381	0.987208	no	0.192023	0.666391	no	6-Phosphogluconate Dehydrogenase Family Protein
Zm00001d027323	0.257395	0.00882661	yes	0.390123	5.58e-05	yes	0.159059	0.767304	no	Unannotated
Zm00001d037599	0.253437	0.0188553	yes	0.124224	0.483148	no	0.31753	0.224089	no	P-Loop Containing Nucleoside Triphosphate Hydrolases Superfamily Protein
Zm00001d025287	0.249935	8.21e-05	yes	0.292576	3.03e-05	yes	0.48143	0.0087351	yes	Pollen Ole E 1 Allergen And Extensin Family Protein
Zm00001d000304	0.249795	0.000129435	yes	0.298407	2.9e-05	yes	0.458757	0.0133238	yes	Plant Calmodulin-Binding Protein-Related
Zm00001d038240	0.249397	0.0185909	yes	-0.071131	0.79231	no	0.626523	0.00219253	yes	Erd (Early-Responsive To Dehydration Stress) Family Protein
Zm00001d040996	0.246733	4.93e-05	yes	0.272681	5.65e-05	yes	0.248764	0.375673	no	Calcium Dependent Protein Kinase 1
Zm00001d005624	0.24638	0.0112632	yes	0.110417	0.518734	no	0.135532	0.805961	no	Fatty Acid/Sphingolipid Desaturase
Zm00001d000046	0.244741	9.26e-05	yes	0.39501	1.31e-09	yes	0.145175	0.738619	no	Calcineurin B-Like Protein 9
Zm00001d047135	0.243916	1.46e-07	yes	0.148342	0.0606617	no	-0.0210255	0.982741	no	Expansin B2
Zm00001d018579	0.243561	0.00035343	yes	0.078393	0.506207	no	0.487896	0.031854	yes	Unannotated
Zm00001d050600	0.243178	0.00737471	yes	0.0564053	0.816239	no	0.112754	0.873743	no	Nudix Hydrolase Homolog 12
Zm00001d007984	0.239935	0.0202038	yes	0.291074	0.00455441	yes	0.698657	3.71e-05	yes	Unannotated
Zm00001d028680	0.239642	0.0198094	yes	0.0440832	0.866047	no	0.164764	0.729223	no	Ankyrin Repeat Family Protein
Zm00001d035964	0.238203	0.00109481	yes	-0.0773903	0.600416	no	0.099126	0.887663	no	Protein Kinase Superfamily Protein
Zm00001d016442	0.237396	0.0222568	yes	0.247775	0.0310318	yes	0.0916062	0.902769	no	Unannotated
Zm00001d046014	0.234699	0.00433338	yes	-0.173603	0.185393	no	0.107397	0.861119	no	Cellulose Synthase-Like D1
Zm00001d010198	0.233379	0.0359008	yes	-0.316997	0.00956749	yes	-0.011026	0.991159	no	Protein Of Unknown Function (Duf803)
Zm00001d000147	0.233011	2.7e-05	yes	0.396213	1.33e-11	yes	0.219108	0.443764	no	Protein Kinase Superfamily Protein
Zm00001d018279	0.23285	0.000790243	yes	0.226332	0.00367805	yes	0.251446	0.362774	no	Glycosyl Hydrolase 9A4
Zm00001d018078	0.232457	0.0428851	yes	-0.0373472	0.904203	no	-0.0634871	0.949299	no	Dnase I-Like Superfamily Protein
Zm00001d037087	0.229788	0.00108583	yes	-0.310359	0.000122308	yes	0.0661586	0.949121	no	Udp-D-Glucuronate 4-Epimerase 1
Zm00001d038876	0.221624	4.99e-05	yes	0.340511	3.09e-06	yes	0.406628	0.0277483	yes	Plant Invertase/Pectin Methylesterase Inhibitor Superfamily Protein
Zm00001d027590	0.22078	0.000155919	yes	0.354897	2.11e-08	yes	0.595442	0.000224354	yes	Protein Of Unknown Function (Duf810)
Zm00001d040697	0.218459	0.00428304	yes	0.100901	0.428344	no	0.401185	0.137851	no	S-Adenosylmethionine Synthetase Family Protein
Zm00001d051685	0.216177	0.0349603	yes	-0.411497	4.98e-05	yes	-0.338843	0.477235	no	Adp/Atp Carrier 2
Zm00001d014648	0.216101	0.0316203	yes	-0.136429	0.393671	no	0.0203822	0.984129	no	Unannotated
Zm00001d029285	0.213688	0.0428851	yes	0.0286939	0.916582	no	0.31816	0.184763	no	Pyruvate Dehydrogenase Kinase
Zm00001d040735	0.211903	0.00477611	yes	0.0699921	0.658751	no	0.372314	0.0636929	no	Plant Neutral Invertase Family Protein
Zm00001d042388	0.211285	0.00972695	yes	0.38133	1.18e-06	yes	0.737597	4.09e-06	yes	Protein Of Unknown Function, Duf538
Zm00001d027701	0.210708	0.0091526	yes	0.174244	0.11709	no	0.355661	0.101762	no	Appr-1-P Processing Enzyme Family Protein
Zm00001d038046	0.210165	0.00193493	yes	-0.526471	9.06e-13	yes	-0.141762	0.783403	no	Immunoglobulin E-Set Superfamily Protein
Zm00001d018780	0.207613	0.0021179	yes	0.205941	0.00804508	yes	-0.043599	0.970135	no	Unannotated
Zm00001d052232	0.205634	0.0467493	yes	-0.0301251	0.916084	no	0.16252	0.73754	no	Dnase I-Like Superfamily Protein
Zm00001d021269	0.201915	0.000243979	yes	0.335508	1.09e-07	yes	0.412663	0.024938	yes	Ein3-Binding F Box Protein 2
Zm00001d039851	0.199339	0.0293873	yes	-0.172228	0.228632	no	0.439912	0.0454685	yes	Unannotated
Zm00001d017996	0.198251	0.000276364	yes	0.093398	0.300691	no	0.368722	0.061275	no	Peroxidase Superfamily Protein
Zm00001d021342	0.197805	0.0241894	yes	-0.133393	0.356332	no	0.298436	0.355292	no	Protein Kinase Superfamily Protein
Zm00001d044293	0.195273	0.000487701	yes	0.298293	1.9e-07	yes	0.438139	0.0139654	yes	Protein Kinase Protein With Adenine Nucleotide Alpha Hydrolases-Like Domain
Zm00001d038521	0.194148	0.000553007	yes	0.244286	0.000269065	yes	0.509812	0.00232563	yes	Sku5 Similar 13
Zm00001d039217	0.193182	0.00020419	yes	-0.0285998	0.852059	no	0.0797092	0.939859	no	Eukaryotic Aspartyl Protease Family Protein
Zm00001d009741	0.191627	0.000316249	yes	0.324585	1.24e-08	yes	0.304806	0.167158	no	Phosphoinositide 4-Kinase Gamma 4
Zm00001d042476	0.190503	0.0262598	yes	-0.138827	0.279954	no	0.256391	0.513802	no	Acid Phosphatase/Vanadium-Dependent Haloperoxidase-Related Protein
Zm00001d033991	0.188991	0.0193404	yes	0.241126	0.00442713	yes	0.281096	0.319394	no	Protein Kinase Superfamily Protein
Zm00001d006399	0.188653	0.00305991	yes	0.0531526	0.691708	no	0.00850362	0.9936	no	Expansin A16
Zm00001d047142	0.186024	0.00794763	yes	0.062154	0.581863	no	-0.192066	0.556027	no	Expansin B2
Zm00001d008511	0.185801	0.0343645	yes	0.0956927	0.514406	no	0.327956	0.20403	no	Uncharacterized Protein
Zm00001d046540	0.183999	0.0413086	yes	-0.162608	0.187589	no	-0.0394612	0.97061	no	C2 Calcium/Lipid-Binding And Gram Domain Containing Protein
Zm00001d007503	0.18385	0.0462773	yes	0.445359	9.54e-08	yes	0.315626	0.191279	no	Protein Of Unknown Function, Duf593
Zm00001d017857	0.180242	0.0134866	yes	-0.466873	9.62e-10	yes	-0.0950438	0.91313	no	Adp/Atp Carrier 2
Zm00001d019291	0.179148	0.00157828	yes	0.19473	0.00239764	yes	-0.205897	0.610547	no	Plant Invertase/Pectin Methylesterase Inhibitor Superfamily Protein
Zm00001d052663	0.178551	0.0238578	yes	0.211671	0.0119151	yes	0.480441	0.00856112	yes	Dhhc-Type Zinc Finger Family Protein
Zm00001d038783	0.177744	0.00141802	yes	-0.473495	3.4e-17	yes	-0.179325	0.77901	no	Profilin 4
Zm00001d014292	0.170932	0.00788118	yes	-0.521762	1.5e-16	yes	-0.280381	0.293139	no	Myo-Inositol-1-Phosphate Synthase 2
Zm00001d039315	0.168972	0.041354	yes	0.221395	0.00727473	yes	0.0221571	0.982741	no	P-Loop Containing Nucleoside Triphosphate Hydrolases Superfamily Protein
Zm00001d005792	0.16868	0.0166428	yes	0.0267359	0.887226	no	0.0879344	0.894961	no	Plant Invertase/Pectin Methylesterase Inhibitor Superfamily
Zm00001d040981	0.168018	0.0469235	yes	-0.163637	0.101968	no	0.424966	0.0263636	yes	Alpha/Beta-Hydrolases Superfamily Protein
Zm00001d005426	0.165879	0.00884653	yes	0.159505	0.0372577	yes	0.25709	0.40715	no	Rop-Interactive Crib Motif-Containing Protein 5
Zm00001d010558	0.159724	0.0464549	yes	0.111922	0.325516	no	-0.203133	0.545252	no	Kinase Interacting (Kip1-Like) Family Protein
Zm00001d006355	0.153895	0.0141274	yes	0.225195	0.000853302	yes	0.366647	0.127364	no	Protein Kinase Superfamily Protein
Zm00001d019239	0.150477	0.0165262	yes	-0.0197294	0.919271	no	-0.566777	0.572616	no	Unannotated
Zm00001d016001	0.146486	0.0102309	yes	-0.244438	6.12e-05	yes	0.354598	0.0759978	no	Rho Guanyl-Nucleotide Exchange Factor 11
Zm00001d040445	0.145384	0.0333909	yes	0.303242	4.51e-06	yes	0.658876	2.8e-05	yes	Ring/U-Box Superfamily Protein
Zm00001d036158	0.141061	0.0172987	yes	0.128815	0.0840759	no	0.207677	0.487065	no	Pectate Lyase Family Protein
Zm00001d008237	0.138852	0.0354974	yes	0.395936	1.47e-10	yes	0.658999	0.000131243	yes	Ring/U-Box Superfamily Protein
Zm00001d051980	0.138354	0.0384698	yes	0.136928	0.0910889	no	-0.037841	0.97061	no	Enth/Vhs Family Protein
Zm00001d029441	0.134469	0.0346664	yes	0.0157917	0.938639	no	-0.0010122	0.998351	no	Plant Invertase/Pectin Methylesterase Inhibitor Superfamily
Zm00001d040965	0.129704	0.0441638	yes	-0.355578	4e-07	yes	-0.241928	0.404154	no	Pectin Lyase-Like Superfamily Protein
Zm00001d032737	0.127929	0.0334142	yes	0.149316	0.0339347	yes	0.317831	0.140557	no	Protein Of Unknown Function (Duf810)
Zm00001d032715	0.1193	0.0436556	yes	0.245016	2.08e-05	yes	0.0480669	0.956995	no	Casein Kinase I-Like 6
Zm00001d052720	0.115847	0.0450134	yes	0.0621513	0.564244	no	0.202155	0.507115	no	Eukaryotic Aspartyl Protease Family Protein
Zm00001d001906	-0.113169	0.0436908	yes	-0.0578027	0.626804	no	-0.15153	0.701303	no	Eps15 Homology Domain 1
Zm00001d013410	-0.119169	0.024625	yes	-0.40794	4.25e-16	yes	-0.795253	4.09e-05	yes	Actin-11
Zm00001d015609	-0.121191	0.0349603	yes	-0.174825	0.00583921	yes	-0.223213	0.417744	no	Shv3-Like 5
Zm00001d000439	-0.122972	0.0484419	yes	-0.0312971	0.833592	no	0.0776754	0.91274	no	Snare Associated Golgi Protein Family
Zm00001d040477	-0.124444	0.0459685	yes	-0.0577395	0.610169	no	-0.0545099	0.95079	no	F-Box Family Protein
Zm00001d003157	-0.127685	0.0151336	yes	-0.0350225	0.801959	no	0.257296	0.386071	no	Adenosylmethionine Decarboxylase Family Protein
Zm00001d017793	-0.128994	0.0467493	yes	-0.0454261	0.739786	no	0.15667	0.711013	no	Tetratricopeptide Repeat (Tpr)-Like Superfamily Protein
Zm00001d018406	-0.129737	0.0424733	yes	-0.0485858	0.743922	no	-0.190613	0.561714	no	Monogalactosyldiacylglycerol Synthase Type C
Zm00001d007712	-0.131763	0.0226469	yes	-0.11983	0.105409	no	0.157036	0.691116	no	P-Loop Nucleoside Triphosphate Hydrolases Superfamily Protein With Ch (Calponin Homology) Domain
Zm00001d025588	-0.134014	0.0155734	yes	-0.11911	0.0941512	no	-0.137306	0.764773	no	Plant Invertase/Pectin Methylesterase Inhibitor Superfamily
Zm00001d039276	-0.136077	0.0201948	yes	-0.0902999	0.342274	no	-0.168963	0.645568	no	Unannotated
Zm00001d038395	-0.137932	0.0487414	yes	-0.103307	0.274946	no	-0.0521984	0.955492	no	Iq-Domain 3
Zm00001d028769	-0.139017	0.0331575	yes	0.0330729	0.825501	no	0.0813883	0.91274	no	Tetratricopeptide Repeat (Tpr)-Containing Protein
Zm00001d005765	-0.140089	0.0337548	yes	-0.379859	6.74e-10	yes	0.338646	0.129209	no	Ring/Fyve/Phd Zinc Finger Superfamily Protein
Zm00001d011210	-0.140452	0.0173053	yes	-0.0498382	0.684811	no	-0.00275669	0.996802	no	Protein Kinase Protein With Adenine Nucleotide Alpha Hydrolases-Like Domain
Zm00001d043889	-0.140712	0.0215052	yes	-0.0114102	0.955336	no	0.0331575	0.973952	no	Rho Guanyl-Nucleotide Exchange Factor 8
Zm00001d017293	-0.141246	0.00982265	yes	-0.0697378	0.501156	no	0.0270536	0.978643	no	Unannotated
Zm00001d023639	-0.141439	0.0111378	yes	-0.541802	4.11e-22	yes	-0.359278	0.136875	no	Alba Dna/Rna-Binding Protein
Zm00001d017252	-0.141849	0.0272854	yes	-0.124044	0.186768	no	-0.116932	0.829021	no	Proteolysis 1
Zm00001d023858	-0.142533	0.00634533	yes	0.0135997	0.958671	no	-0.0102733	0.990218	no	Leucine-Rich Repeat (Lrr) Family Protein
Zm00001d002087	-0.142842	0.0139302	yes	0.169603	0.0395385	yes	-0.0074934	0.994059	no	Eama-Like Transporter Family
Zm00001d012799	-0.14333	0.0180348	yes	-0.288991	7.53e-07	yes	0.0148441	0.986816	no	Unannotated
Zm00001d015348	-0.150279	0.0202038	yes	-0.111795	0.204842	no	-0.0363617	0.97061	no	Tubulin Beta-5 Chain
Zm00001d015279	-0.151155	0.0063498	yes	-0.125122	0.102799	no	-0.277356	0.240205	no	Hopw1-1-Interacting 2
Zm00001d017896	-0.152237	0.0202439	yes	-0.335673	1.15e-06	yes	-0.172611	0.645525	no	Rpm1-Interacting Protein 4 (Rin4) Family Protein
Zm00001d013612	-0.15313	0.0174567	yes	-0.440619	3.13e-13	yes	-0.398809	0.0436151	yes	Tubulin Beta 8
Zm00001d051388	-0.153566	0.00537808	yes	-0.314934	1.85e-05	yes	-0.184291	0.610881	no	Actin Depolymerizing Factor 7
Zm00001d036462	-0.154618	0.00700268	yes	-0.216186	0.000394616	yes	0.122495	0.836933	no	Uncharacterized Protein
Zm00001d006243	-0.155223	0.00200668	yes	-0.15219	0.0179465	yes	-0.183395	0.578403	no	Beta-Galactosidase 11
Zm00001d028019	-0.155274	0.00430582	yes	-0.0654811	0.543608	no	-0.142125	0.745733	no	Serine Carboxypeptidase-Like 40
Zm00001d012600	-0.158428	0.00349048	yes	-0.0665538	0.506207	no	0.00324399	0.996124	no	Protein Kinase Superfamily Protein
Zm00001d002904	-0.158948	0.0028819	yes	-0.161417	0.0135922	yes	-0.0232792	0.979887	no	Plc-Like Phosphodiesterases Superfamily Protein
Zm00001d040838	-0.160045	0.00668382	yes	-0.153161	0.039969	yes	-0.00607433	0.99466	no	Soybean Gene Regulated By Cold-2
Zm00001d044585	-0.160066	0.0025175	yes	-0.104124	0.185271	no	-0.016814	0.984367	no	Pectin Lyase-Like Superfamily Protein
Zm00001d028429	-0.160604	0.00175244	yes	-0.174063	0.0129506	yes	-0.168589	0.64441	no	Abscisic Acid-Responsive (Tb2/Dp1, Hva22) Family Protein
Zm00001d009789	-0.160637	0.0184071	yes	-0.103594	0.305578	no	-0.31292	0.301094	no	Hco3- Transporter Family
Zm00001d036823	-0.161892	0.0493634	yes	-0.310659	7.16e-06	yes	-0.776496	0.000200047	yes	Glycoside Hydrolase Family 28 Protein / Polygalacturonase (Pectinase) Family Protein
Zm00001d006602	-0.161924	0.0132681	yes	0.0597535	0.635228	no	-0.0200713	0.983929	no	Arf-Gap Domain 5
Zm00001d029664	-0.167069	0.00873868	yes	0.0634363	0.63291	no	0.0388423	0.97061	no	Shaggy-Like Protein Kinase 32
Zm00001d032533	-0.167229	0.027033	yes	-0.138796	0.146014	no	0.298952	0.252598	no	Unannotated
Zm00001d049640	-0.167362	0.00565359	yes	0.0541486	0.716773	no	-0.311908	0.164846	no	Unannotated
Zm00001d025991	-0.168883	0.00276812	yes	-0.100042	0.270036	no	0.0388656	0.97061	no	Elmo/Ced-12 Family Protein
Zm00001d017995	-0.171954	0.0167385	yes	-0.0360885	0.858657	no	0.0527185	0.951319	no	Arg1-Like 1
Zm00001d018497	-0.172304	0.0191499	yes	-0.0619544	0.652044	no	0.118345	0.823258	no	P-Loop Containing Nucleoside Triphosphate Hydrolases Superfamily Protein
Zm00001d002714	-0.173053	0.00065327	yes	-0.347048	7.11e-09	yes	-0.241082	0.351695	no	Actin Depolymerizing Factor 11
Zm00001d004300	-0.173559	0.0427933	yes	0.0793612	0.611172	no	0.26922	0.526168	no	Unannotated
Zm00001d023874	-0.174465	0.0115059	yes	0.0348105	0.837625	no	-0.0476338	0.956995	no	Chy-Type/Ctchy-Type/Ring-Type Zinc Finger Protein
Zm00001d013107	-0.175688	0.0025175	yes	-0.0227951	0.900209	no	0.0467131	0.961303	no	Ring-H2 Group F2A
Zm00001d003852	-0.176412	0.0202038	yes	-0.0956572	0.505328	no	-0.00860405	0.992938	no	Sbp (S-Ribonuclease Binding Protein) Family Protein
Zm00001d039406	-0.176697	0.00449117	yes	-0.0994679	0.358491	no	0.154048	0.731067	no	Leucine-Rich Repeat Protein Kinase Family Protein
Zm00001d017853	-0.177384	0.000801918	yes	0.0636138	0.600459	no	0.216051	0.448109	no	Zinc Finger (Ccch-Type/C3Hc4-Type Ring Finger) Family Protein
Zm00001d048673	-0.177439	0.000354728	yes	-0.129243	0.059135	no	-0.035521	0.973952	no	P-Loop Nucleoside Triphosphate Hydrolases Superfamily Protein With Ch (Calponin Homology) Domain
Zm00001d045013	-0.178713	0.0070334	yes	-0.147265	0.0670981	no	0.0362172	0.973597	no	Leucine-Rich Repeat Protein Kinase Family Protein
Zm00001d003531	-0.179542	0.00808191	yes	-0.248701	0.000790461	yes	0.0171883	0.986766	no	Unannotated
Zm00001d045404	-0.179715	0.0272412	yes	0.121624	0.264538	no	-0.152602	0.729223	no	Had Superfamily, Subfamily Iiib Acid Phosphatase
Zm00001d013367	-0.180097	0.000354728	yes	-0.273549	8.72e-07	yes	-0.319371	0.127094	no	Tubulin/Ftsz Family Protein
Zm00001d026618	-0.180749	0.00058144	yes	-0.209361	0.000603826	yes	-0.32103	0.178234	no	Plant Protein Of Unknown Function (Duf639)
Zm00001d015430	-0.181723	0.000185367	yes	-0.0359922	0.768678	no	-0.104394	0.856165	no	Enth/Anth/Vhs Superfamily Protein
Zm00001d046454	-0.181728	0.0013427	yes	0.0557396	0.644687	no	0.0990288	0.880473	no	Fatty Acyl-Acp Thioesterases B
Zm00001d053956	-0.182513	0.00396827	yes	-0.13316	0.132019	no	-0.118471	0.824369	no	Microtubule Associated Protein (Map65/Ase1) Family Protein
Zm00001d047282	-0.182822	0.00322591	yes	-0.180313	0.0209895	yes	-0.311996	0.185359	no	Spiral1-Like1
Zm00001d010152	-0.182976	0.00112428	yes	-0.206494	0.00164936	yes	0.48116	0.00444305	yes	Histone Deacetylase 8
Zm00001d041608	-0.183134	0.000546562	yes	0.075674	0.453891	no	0.0977378	0.875161	no	Arabidopsis Inositol Phosphorylceramide Synthase 1
Zm00001d039094	-0.183725	0.0481702	yes	-0.506261	2.44e-09	yes	0.421783	0.0645834	no	3-Ketoacyl-Coa Synthase 11
Zm00001d042286	-0.184969	0.000176821	yes	-0.0144842	0.955336	no	-0.079473	0.904767	no	Unannotated
Zm00001d051659	-0.185419	0.0031896	yes	0.0979991	0.348815	no	0.61084	0.000188232	yes	Unannotated
Zm00001d005751	-0.185629	0.017776	yes	-0.0649175	0.680659	no	-0.00865218	0.992938	no	Golgi Snare 11
Zm00001d036919	-0.185839	0.00117025	yes	-0.182243	0.00794662	yes	0.0574336	0.956995	no	Fatty Acyl-Acp Thioesterases B
Zm00001d021649	-0.185865	0.00668005	yes	-0.142949	0.115336	no	-0.0616178	0.939864	no	Ras-Related Small Gtp-Binding Family Protein
Zm00001d005465	-0.185874	0.000166558	yes	-0.200939	0.00114459	yes	-0.609347	0.00203728	yes	Plant Invertase/Pectin Methylesterase Inhibitor Superfamily Protein
Zm00001d042314	-0.187446	0.00186009	yes	0.0817854	0.422052	no	-0.036806	0.975571	no	Cbs / Octicosapeptide/Phox/Bemp1 (Pb1) Domains-Containing Protein
Zm00001d023523	-0.188635	0.0461303	yes	-0.757358	3.87e-20	yes	-0.114764	0.844913	no	Tubby Like Protein 10
Zm00001d006096	-0.194689	0.00284474	yes	0.0522769	0.745845	no	-0.0437587	0.965924	no	Unannotated
Zm00001d014895	-0.196359	0.00191539	yes	-0.0272563	0.879791	no	-0.0279313	0.978643	no	Putative Integral Membrane Protein Conserved Region (Duf2404)
Zm00001d003292	-0.197056	0.0150993	yes	0.0890786	0.503647	no	-0.0142213	0.98794	no	Beta-1,4-N-Acetylglucosaminyltransferase Family Protein
Zm00001d008340	-0.200532	0.0281755	yes	0.0193534	0.942892	no	0.477012	0.0129675	yes	Alpha/Beta-Hydrolases Superfamily Protein
Zm00001d045888	-0.201597	0.00121551	yes	-0.0503296	0.703602	no	-0.0285073	0.979824	no	Unannotated
Zm00001d010492	-0.202396	0.0391123	yes	-0.171938	0.154738	no	-0.272762	0.386615	no	Protein Kinase Superfamily Protein
Zm00001d044230	-0.204411	0.0475486	yes	-0.459882	6.1e-06	yes	-0.266469	0.379019	no	Protein Of Unknown Function, Duf538
Zm00001d032346	-0.204828	0.00160527	yes	-0.0336153	0.845472	no	0.233533	0.487065	no	Udp-D-Glucose/Udp-D-Galactose 4-Epimerase 5
Zm00001d053348	-0.207496	0.0304014	yes	-0.344277	0.000283261	yes	0.0608029	0.950376	no	Alpha/Beta-Hydrolases Superfamily Protein
Zm00001d044254	-0.210603	0.00841034	yes	-0.347394	1.5e-05	yes	-0.113086	0.840583	no	Unannotated
Zm00001d008691	-0.212325	0.00083484	yes	-0.134235	0.153758	no	-0.105391	0.87042	no	Homolog Of Yeast Autophagy 18 (Atg18) D
Zm00001d048785	-0.213223	0.0194911	yes	-0.161527	0.233805	no	0.312075	0.192789	no	Adenosine-5'-Phosphosulfate (Aps) Kinase 3
Zm00001d013201	-0.215196	0.00717263	yes	0.058573	0.715252	no	0.00593774	0.995406	no	Protein Kinase Superfamily Protein
Zm00001d013159	-0.215896	0.000326256	yes	-0.26382	9.92e-05	yes	-0.179117	0.624784	no	Tubulin/Ftsz Family Protein
Zm00001d047848	-0.216724	0.00141145	yes	-0.307342	1.97e-05	yes	0.0430365	0.964622	no	Rni-Like Superfamily Protein
Zm00001d010659	-0.218602	2.85e-05	yes	-0.0472655	0.725207	no	-0.104844	0.852276	no	Calcium-Dependent Protein Kinase 17
Zm00001d034431	-0.220536	7.99e-05	yes	-0.313224	6e-08	yes	0.0232993	0.979887	no	Bax Inhibitor-1 Family Protein
Zm00001d052296	-0.220618	0.00037003	yes	-0.431611	8.91e-12	yes	-0.353151	0.101585	no	Protein Kinase Superfamily Protein
Zm00001d018350	-0.221202	0.00497555	yes	-0.230562	0.0121813	yes	-0.0124947	0.990523	no	Udp-D-Glucuronate 4-Epimerase 1
Zm00001d029386	-0.221691	1.79e-05	yes	0.0890939	0.314676	no	0.122773	0.824369	no	Alpha/Beta-Hydrolases Superfamily Protein
Zm00001d015627	-0.225142	0.00083484	yes	-0.105489	0.381877	no	-0.120122	0.85743	no	Ubiquitin-Like Superfamily Protein
Zm00001d018408	-0.22784	2.18e-05	yes	-0.126889	0.0952095	no	0.0388377	0.970135	no	Vesicle-Associated Membrane Protein 713
Zm00001d030020	-0.23025	1.42e-05	yes	0.0827202	0.40223	no	-0.308941	0.317286	no	Plastidial Pyruvate Kinase 3
Zm00001d022504	-0.231394	7.22e-05	yes	-0.276476	7.12e-05	yes	0.0291169	0.978643	no	Sodium Hydrogen Exchanger 2
Zm00001d035115	-0.234034	0.00225009	yes	-0.272684	0.00107672	yes	0.301337	0.196879	no	Mate Efflux Family Protein
Zm00001d017468	-0.234215	0.000393158	yes	-0.0122786	0.962236	no	-0.0870665	0.895801	no	Pppde Putative Thiol Peptidase Family Protein
Zm00001d054042	-0.235199	3.31e-06	yes	-0.116431	0.126483	no	0.213352	0.462226	no	Yellow Stripe Like 7
Zm00001d030748	-0.235306	0.0242846	yes	-0.274392	0.0138922	yes	0.124495	0.833598	no	Unannotated
Zm00001d033172	-0.235436	0.0017267	yes	-0.308029	0.000208258	yes	-0.142102	0.767571	no	Regulator Of Chromosome Condensation (Rcc1) Family Protein
Zm00001d006509	-0.239497	0.00011371	yes	-0.376576	3.28e-08	yes	-0.00123586	0.998116	no	Ras-Related Small Gtp-Binding Family Protein
Zm00001d035696	-0.241378	0.000552339	yes	-0.234797	0.00367805	yes	-0.0842334	0.93648	no	Protein Of Unknown Function (Duf707)
Zm00001d013549	-0.241962	0.00122926	yes	-0.199813	0.0684871	no	0.012503	0.988914	no	Ring/U-Box Superfamily Protein
Zm00001d004209	-0.2438	9.46e-07	yes	-0.172158	0.0096488	yes	-0.0716428	0.922325	no	Protein Of Unknown Function (Duf1685)
Zm00001d021668	-0.247998	0.000140752	yes	-0.242161	0.0012383	yes	-0.0655823	0.936542	no	Translation Initiation Factor Sui1 Family Protein
Zm00001d010534	-0.248731	0.042461	yes	-0.448733	0.000590825	yes	-0.68533	0.0012119	yes	Ubiquitin Carrier Protein 7
Zm00001d028293	-0.249467	9.49e-06	yes	-0.242788	0.00038478	yes	-0.320347	0.155822	no	Heptahelical Protein 4
Zm00001d034668	-0.24985	0.0021179	yes	-0.119551	0.400268	no	0.0972874	0.877011	no	Chaperone Dnaj-Domain Superfamily Protein
Zm00001d002844	-0.249903	8.86e-08	yes	-0.271536	8.22e-06	yes	-0.272479	0.293959	no	Gata Type Zinc Finger Transcription Factor Family Protein
Zm00001d029566	-0.251206	3.84e-07	yes	-0.207524	0.000860579	yes	-0.0615915	0.939864	no	Protein Of Unknown Function (Duf1336)
Zm00001d022433	-0.252912	0.00347188	yes	-0.0607594	0.763151	no	-0.385402	0.130317	no	Eukaryotic Translation Initiation Factor 2 Beta Subunit
Zm00001d025617	-0.253348	0.0188792	yes	-0.209129	0.0914584	no	-0.422283	0.063905	no	General Regulatory Factor 7
Zm00001d042182	-0.254264	0.000275708	yes	-0.374489	4.12e-07	yes	-0.265458	0.420313	no	Unannotated
Zm00001d006942	-0.256143	0.00106073	yes	-0.00559979	0.990788	no	-0.0357013	0.973952	no	Chaperone Dnaj-Domain Superfamily Protein
Zm00001d024729	-0.258395	7.97e-07	yes	-0.189811	0.00442713	yes	-0.25265	0.319816	no	Shaggy-Related Kinase 11
Zm00001d005869	-0.2595	4e-06	yes	-0.12827	0.211961	no	-0.105536	0.854983	no	Enth/Vhs/Gat Family Protein
Zm00001d047290	-0.259848	0.0490989	yes	-0.0545662	0.853513	no	0.0892166	0.936078	no	Abi Five Binding Protein 2
Zm00001d036107	-0.260194	3.87e-05	yes	-0.0765544	0.544281	no	0.0682582	0.931073	no	Had Superfamily, Subfamily Iiib Acid Phosphatase
Zm00001d033575	-0.260874	0.00364211	yes	0.0461389	0.833664	no	0.102552	0.880316	no	Protein Of Unknown Function (Duf1336)
Zm00001d034586	-0.263285	0.0291654	yes	-0.368712	0.00370966	yes	-0.402768	0.0850027	no	Nudix Hydrolase Homolog 16
Zm00001d046890	-0.263569	0.00780401	yes	-0.00648628	0.986731	no	-0.3556	0.215344	no	Ubiquitin-Conjugating Enzyme 22
Zm00001d013406	-0.263582	0.00808191	yes	0.0965296	0.552577	no	0.0520147	0.956132	no	Alpha/Beta-Hydrolases Superfamily Protein
Zm00001d041474	-0.264535	4.52e-06	yes	-0.160732	0.043046	yes	0.335012	0.122997	no	Lsd1 Zinc Finger Family Protein
Zm00001d015810	-0.267009	1.06e-05	yes	0.124416	0.150878	no	-0.0982782	0.870441	no	Alpha/Beta-Hydrolases Superfamily Protein
Zm00001d006040	-0.270415	0.0352093	yes	0.457542	2.99e-05	yes	0.0191434	0.995406	no	Hydroxy Methylglutaryl Coa Reductase 1
Zm00001d022134	-0.27155	2.85e-05	yes	-0.159836	0.0702926	no	-0.26723	0.477536	no	Translation Elongation Factor Ef1B/Ribosomal Protein S6 Family Protein
Zm00001d050961	-0.274173	8.86e-08	yes	-0.22078	0.000774693	yes	-0.278234	0.29703	no	Beta-1,4-N-Acetylglucosaminyltransferase Family Protein
Zm00001d051804	-0.278351	0.00160975	yes	-0.211864	0.0468491	yes	-0.0310013	0.978643	no	Glutamine Synthase Clone R1
Zm00001d046767	-0.282789	3.42e-07	yes	-0.199506	0.00967864	yes	0.200202	0.516958	no	A20/An1-Like Zinc Finger Family Protein
Zm00001d051948	-0.290332	5.33e-05	yes	-0.0387701	0.835605	no	-0.459842	0.0139769	yes	Ankyrin Repeat Family Protein
Zm00001d006088	-0.292055	0.0102402	yes	-0.0812862	0.754501	no	-0.0916203	0.903704	no	Shaggy-Related Kinase 11
Zm00001d053189	-0.293487	0.0429259	yes	0.00922628	0.986645	no	-0.333452	0.400813	no	Transcription Elongation Factor (Tfiis) Family Protein
Zm00001d046389	-0.299071	8.49e-12	yes	-0.280248	1.05e-07	yes	-0.495759	0.00342391	yes	Pectate Lyase Family Protein
Zm00001d039766	-0.300718	1.49e-09	yes	-0.186297	0.022521	yes	0.198764	0.511954	no	Unannotated
Zm00001d048521	-0.300862	4.99e-05	yes	-0.10564	0.415004	no	-0.435354	0.0297487	yes	Peptidoglycan-Binding Lysm Domain-Containing Protein
Zm00001d028299	-0.300904	0.0213242	yes	0.137957	0.487738	no	-0.601379	0.0259525	yes	Fad/Nad(P)-Binding Oxidoreductase Family Protein
Zm00001d016588	-0.301372	4e-06	yes	-0.103246	0.455502	no	-0.111046	0.864199	no	Senescence-Related Gene 3
Zm00001d053856	-0.304395	0.0105987	yes	-0.507189	3.69e-05	yes	-0.220189	0.578403	no	Sugar Isomerase (Sis) Family Protein
Zm00001d023362	-0.310876	0.0083468	yes	-0.0821412	0.729446	no	0.122778	0.851796	no	Mitochondrial Processing Peptidase Alpha Subunit
Zm00001d049842	-0.317064	1.21e-05	yes	-0.22296	0.00327086	yes	-1.09658	1.56e-06	yes	Expansin B2
Zm00001d036824	-0.317883	0.0339229	yes	-0.367419	0.0183469	yes	-0.689977	0.000905444	yes	Pectin Lyase-Like Superfamily Protein
Zm00001d031653	-0.318023	7.5e-08	yes	-0.191897	0.00801469	yes	0.0533439	0.960935	no	Plc-Like Phosphodiesterases Superfamily Protein
Zm00001d024941	-0.321673	2.35e-05	yes	-0.366175	3.09e-06	yes	-0.220712	0.568405	no	Elmo/Ced-12 Family Protein
Zm00001d016063	-0.323987	1.99e-09	yes	-0.0911559	0.340957	no	-0.11768	0.820882	no	Poz/Btb Containin G-Protein 1
Zm00001d052655	-0.324052	0.00479946	yes	-0.116446	0.571175	no	-0.0814294	0.939864	no	Snare Associated Golgi Protein Family
Zm00001d051393	-0.324644	0.00181727	yes	-0.112467	0.570423	no	-0.493506	0.0167684	yes	Unannotated
Zm00001d052053	-0.325916	9.14e-07	yes	-0.147868	0.163974	no	0.291802	0.231946	no	Unannotated
Zm00001d016066	-0.326466	0.00907604	yes	-0.306061	0.0312627	yes	-0.687801	0.00414306	yes	Galactose Oxidase/Kelch Repeat Superfamily Protein
Zm00001d022364	-0.330093	0.00204381	yes	-0.0533651	0.846586	no	0.311212	0.225803	no	Snare Associated Golgi Protein Family
Zm00001d052978	-0.330474	0.0175025	yes	-0.211372	0.262951	no	-0.209112	0.638158	no	Adp-Ribosylation Factor C1
Zm00001d042059	-0.331178	0.000306367	yes	-0.0318163	0.904203	no	-0.502558	0.0108781	yes	Ring/U-Box Superfamily Protein
Zm00001d049841	-0.331259	0.00814706	yes	-0.227718	0.164349	no	-1.03428	3.06e-05	yes	Expansin B2
Zm00001d007339	-0.332143	0.012622	yes	-0.19335	0.329282	no	0.0251967	0.982693	no	Zinc Ion Binding;Nucleic Acid Binding;Zinc Ion Binding
Zm00001d053206	-0.333584	0.0143346	yes	-0.122941	0.639643	no	-0.689751	0.000714387	yes	Shaggy-Related Kinase 11
Zm00001d034638	-0.334698	0.00329182	yes	-0.275321	0.042885	yes	-0.20086	0.630715	no	Rab Gtpase Homolog 8A
Zm00001d007287	-0.337124	0.00122707	yes	-0.31381	0.0122231	yes	-0.19156	0.645525	no	Unannotated
Zm00001d042343	-0.338614	0.00112428	yes	-0.445194	2.27e-05	yes	-0.593942	0.00255139	yes	Cystathionine Beta-Synthase (Cbs) Family Protein
Zm00001d040695	-0.338746	1.85e-14	yes	-0.203898	0.0022136	yes	-0.322587	0.16145	no	Protein Kinase Superfamily Protein
Zm00001d013052	-0.347165	1.33e-07	yes	-0.14061	0.144812	no	0.290972	0.215704	no	Galactosyltransferase Family Protein
Zm00001d030014	-0.356355	4.99e-05	yes	-0.205848	0.0914595	no	-0.287306	0.315136	no	Tobamovirus Multiplication 2A
Zm00001d046542	-0.358303	0.00461968	yes	-0.201856	0.262586	no	-0.0803127	0.946416	no	Serine-Rich Protein-Related
Zm00001d005966	-0.358633	5.1e-05	yes	-0.237134	0.0304665	yes	-0.133741	0.814356	no	Phosphoinositide 4-Kinase Gamma 7
Zm00001d035519	-0.360645	0.0119991	yes	-0.437512	0.00392962	yes	0.0716996	0.943445	no	Protein Of Unknown Function (Duf1218)
Zm00001d016444	-0.362339	2.49e-16	yes	-0.258161	1.72e-05	yes	-0.153723	0.69557	no	Unannotated
Zm00001d007802	-0.362972	4.29e-12	yes	-0.242279	0.000356205	yes	-0.455775	0.0115431	yes	Tpx2 (Targeting Protein For Xklp2) Protein Family
Zm00001d024765	-0.363562	0.0194327	yes	-0.288761	0.129019	no	-0.457863	0.0704367	no	Unannotated
Zm00001d039674	-0.371587	0.0288616	yes	0.178609	0.451921	no	-0.211046	0.765266	no	Glucose-6-Phosphate/Phosphate Translocator-Related
Zm00001d017557	-0.374917	1.91e-12	yes	-0.614272	1.25e-25	yes	-0.00833704	0.993929	no	Transmembrane Amino Acid Transporter Family Protein
Zm00001d015431	-0.377749	0.00450383	yes	-0.45553	0.00315855	yes	-0.291704	0.379344	no	Unannotated
Zm00001d030157	-0.379898	0.0140834	yes	-0.0601964	0.879791	no	-0.490064	0.0525106	no	Adp-Ribosylation Factor B1B
Zm00001d036895	-0.38057	0.0134247	yes	-0.605144	6.36e-05	yes	-0.518077	0.0296454	yes	Core-2/I-Branching Beta-1,6-N-Acetylglucosaminyltransferase Family Protein
Zm00001d043563	-0.381784	0.0325256	yes	0.630861	6.88e-06	yes	-0.713825	0.710345	no	Phosphofructokinase 4
Zm00001d025734	-0.383514	6.86e-10	yes	-0.0543885	0.708178	no	-0.02723	0.978643	no	Lipase Class 3 Family Protein
Zm00001d036417	-0.384355	9.26e-17	yes	-0.0585243	0.626443	no	-0.425515	0.0163232	yes	Protein Of Unknown Function (Duf1640)
Zm00001d026531	-0.388902	0.0338865	yes	-0.140777	0.662097	no	0.326125	0.443828	no	Gtp Cyclohydrolase I
Zm00001d046480	-0.389031	2.48e-17	yes	-0.267882	1.97e-06	yes	-0.384966	0.0452448	yes	O-Glycosyl Hydrolases Family 17 Protein
Zm00001d000436	-0.389253	0.0141466	yes	-0.297563	0.124127	no	-0.255544	0.565029	no	Mitochondrial Import Inner Membrane Translocase Subunit Tim17/Tim22/Tim23 Family Protein
Zm00001d048777	-0.39035	0.0185547	yes	0.511485	0.000396844	yes	1.58665	1.45e-21	yes	U2 Snrnp Auxilliary Factor, Large Subunit, Splicing Factor
Zm00001d009889	-0.394051	4.7e-17	yes	-0.440066	1.72e-14	yes	-0.0745331	0.917643	no	Cation/H+ Exchanger 19
Zm00001d001692	-0.397182	5.67e-06	yes	-0.193582	0.101512	no	0.254414	0.395239	no	Unannotated
Zm00001d037816	-0.398573	3.05e-14	yes	-0.243566	0.000141633	yes	-0.0636112	0.936542	no	Slac1 Homologue 3
Zm00001d014074	-0.399842	0.0208925	yes	-0.13815	0.659465	no	-0.163579	0.821416	no	Cct Motif Family Protein
Zm00001d024754	-0.401232	0.0056786	yes	-0.453741	0.00302056	yes	-0.818268	0.000287483	yes	S-Adenosylmethionine Synthetase Family Protein
Zm00001d038123	-0.402366	0.0265042	yes	-0.137611	0.680795	no	-0.636546	0.031667	yes	Cbs Domain-Containing Protein With A Domain Of Unknown Function (Duf21)
Zm00001d004513	-0.406067	0.0287773	yes	-0.271107	0.333453	no	-0.2317	0.663327	no	Pseudouridine Synthase/Archaeosine Transglycosylase-Like Family Protein
Zm00001d045183	-0.407631	0.00395046	yes	-0.292781	0.0817508	no	-0.372729	0.167158	no	Ccch-Type Zinc Fingerfamily Protein With Rna-Binding Domain
Zm00001d005265	-0.413841	2.8e-19	yes	-0.397415	1.18e-13	yes	-0.193955	0.663167	no	Late Embryogenesis Abundant (Lea) Hydroxyproline-Rich Glycoprotein Family
Zm00001d041871	-0.41626	0.0253752	yes	-0.0639293	0.888334	no	-0.430261	0.163512	no	Calcium-Dependent Protein Kinase 4
Zm00001d028819	-0.418947	2.11e-21	yes	-0.279125	2.7e-07	yes	0.0682108	0.956995	no	Plant Invertase/Pectin Methylesterase Inhibitor Superfamily
Zm00001d020580	-0.419306	7.15e-08	yes	-0.316078	0.00231149	yes	-0.503263	0.00997494	yes	Histone Superfamily Protein
Zm00001d047814	-0.419322	0.000196117	yes	-0.172159	0.313574	no	-0.343503	0.295686	no	Haloacid Dehalogenase-Like Hydrolase (Had) Superfamily Protein
Zm00001d026166	-0.425385	0.00191126	yes	-0.45789	0.00416116	yes	0.135718	0.877666	no	C2H2-Type Zinc Finger Family Protein
Zm00001d008791	-0.425458	7.34e-05	yes	0.293252	0.0117727	yes	-0.530405	0.672406	no	Agc (Camp-Dependent, Cgmp-Dependent And Protein Kinase C) Kinase Family Protein
Zm00001d032280	-0.42682	0.000613675	yes	-0.247075	0.157425	no	-0.152912	0.79494	no	Signal Recognition Particle Binding
Zm00001d043766	-0.427267	0.000510299	yes	-0.938771	2.22e-13	yes	0.697855	0.00177435	yes	Atp Binding Cassette Subfamily B4
Zm00001d022302	-0.431103	0.0112663	yes	-0.15073	0.62945	no	-0.410344	0.168817	no	Peptidase C15, Pyroglutamyl Peptidase I-Like
Zm00001d053588	-0.432487	4.1e-19	yes	-0.265088	9.35e-06	yes	-0.2249	0.433049	no	Protein Kinase Protein With Adenine Nucleotide Alpha Hydrolases-Like Domain
Zm00001d038806	-0.436329	8.86e-08	yes	0.223183	0.0223337	yes	-0.383131	0.173452	no	Heat Shock Protein 101
Zm00001d028543	-0.436559	0.0259572	yes	-0.250206	0.373553	no	0.992091	5.52e-05	yes	Rni-Like Superfamily Protein
Zm00001d041612	-0.436999	0.00371704	yes	-0.401117	0.0186566	yes	-0.265178	0.538653	no	Late Embryogenesis Abundant Protein (Lea) Family Protein
Zm00001d022341	-0.437338	0.0465253	yes	-0.339606	0.213452	no	-0.160469	0.838354	no	51 Kda Subunit Of Complex I
Zm00001d003401	-0.440923	1.79e-05	yes	-0.16304	0.323544	no	-0.306769	0.266982	no	General Regulatory Factor 7
Zm00001d032198	-0.445326	0.024583	yes	0.0343789	0.954629	no	0.0833327	0.949299	no	Polypyrimidine Tract-Binding Protein 1
Zm00001d041592	-0.445419	0.0259531	yes	-0.210183	0.525251	no	-0.218599	0.716423	no	Modifier Of Snc1
Zm00001d031588	-0.447819	2.58e-09	yes	-0.465248	3.25e-08	yes	0.0509013	0.956995	no	Unannotated
Zm00001d006930	-0.457588	0.0334142	yes	0.0405703	0.946859	no	-0.447696	0.197015	no	Zinc Knuckle (Cchc-Type) Family Protein
Zm00001d049019	-0.461436	6.22e-14	yes	-0.179843	0.0246442	yes	-0.401598	0.0756267	no	Ankyrin Repeat Family Protein
Zm00001d038536	-0.463624	0.0297096	yes	0.160059	0.641119	no	-0.908484	0.000411175	yes	Endoplasmic Reticulum Vesicle Transporter Protein
Zm00001d052186	-0.468447	0.0482361	yes	0.021596	0.975331	no	-0.557592	0.0853965	no	Chromatin Protein Family
Zm00001d047461	-0.469385	0.00734595	yes	-0.055304	0.905494	no	-0.405833	0.189368	no	Tetratricopeptide Repeat (Tpr)-Like Superfamily Protein
Zm00001d004554	-0.472248	1.66e-21	yes	-0.327145	2.25e-08	yes	0.0506218	0.965485	no	Elmo/Ced-12 Family Protein
Zm00001d014671	-0.474478	0.00982265	yes	-0.370761	0.162712	no	0.0765803	0.951207	no	Rub1 Conjugating Enzyme 1
Zm00001d053834	-0.475114	0.000880102	yes	-0.521003	0.00208743	yes	-0.379231	0.18533	no	Polyubiquitin 10
Zm00001d026153	-0.480043	0.000300119	yes	-0.0185681	0.969691	no	-0.20076	0.760545	no	Spt2 Chromatin Protein
Zm00001d053838	-0.481477	1.07e-10	yes	-0.494187	3.52e-09	yes	-0.543809	0.00294123	yes	Polyubiquitin 10
Zm00001d036137	-0.485263	4.95e-17	yes	-0.377781	1.19e-08	yes	-0.442306	0.0163232	yes	Fatty Acyl-Acp Thioesterases B
Zm00001d012126	-0.486895	0.0266119	yes	-0.222424	0.514689	no	0.00851497	0.995406	no	Unannotated
Zm00001d046654	-0.487457	0.00031269	yes	-0.188812	0.4029	no	-0.317562	0.340781	no	Plant Ubx Domain Containing Protein 4
Zm00001d011967	-0.489237	8.82e-05	yes	-0.517047	0.000189681	yes	0.0222361	0.984367	no	Protein Kinase Superfamily Protein
Zm00001d044374	-0.491431	0.00644202	yes	-0.283551	0.294067	no	0.137467	0.861006	no	Unannotated
Zm00001d017085	-0.499218	2.15e-05	yes	-0.248831	0.103606	no	-0.430054	0.0916129	no	Beta-1,4-N-Acetylglucosaminyltransferase Family Protein
Zm00001d013397	-0.501149	0.0169881	yes	-0.446604	0.10124	no	-0.754909	0.00338712	yes	Protein Of Unknown Function Duf106, Transmembrane
Zm00001d010920	-0.505382	5.86e-19	yes	-0.285477	2.45e-05	yes	-0.636303	0.000515896	yes	S-Adenosylmethionine Synthetase Family Protein
Zm00001d013918	-0.506996	0.00242369	yes	-0.390526	0.0563916	no	0.676296	0.00311856	yes	Tetratricopeptide Repeat (Tpr)-Like Superfamily Protein
Zm00001d044987	-0.51043	1.3e-05	yes	0.592532	2.38e-08	yes	-0.26312	0.518008	no	Plant Protein Of Unknown Function (Duf828)
Zm00001d004230	-0.511727	5.82e-06	yes	0.342656	0.00655111	yes	1.67254	6.25e-29	yes	Unannotated
Zm00001d027293	-0.512481	2.79e-15	yes	-0.721456	1.23e-23	yes	-0.413445	0.120266	no	Signal Recognition Particle Receptor Alpha Subunit Family Protein
Zm00001d011353	-0.516952	0.00502224	yes	-0.450157	0.0225788	yes	-0.745673	0.00167464	yes	Snf7 Family Protein
Zm00001d029033	-0.522081	0.0120509	yes	-0.0468627	0.935265	no	0.457458	0.286774	no	Vacuolar Sorting Protein 9 (Vps9) Domain
Zm00001d044826	-0.523097	0.0177318	yes	-0.277941	0.386036	no	0.535245	0.0454685	yes	Nod26-Like Intrinsic Protein 4;2
Zm00001d022912	-0.529299	9.77e-09	yes	-1.16091	9.54e-26	yes	-0.0800277	0.949675	no	Unannotated
Zm00001d018535	-0.529872	1.67e-07	yes	-0.293039	0.0159167	yes	-0.207902	0.584828	no	Unannotated
Zm00001d047726	-0.532266	0.0178384	yes	0.392953	0.0850633	no	-0.401929	0.331447	no	Dnaj Heat Shock N-Terminal Domain-Containing Protein
Zm00001d036406	-0.532783	0.0338364	yes	-0.154645	0.758961	no	-0.0319554	0.984367	no	Novel Plant Snare 11
Zm00001d028679	-0.53675	0.0484419	yes	-0.27514	0.514689	no	-0.120336	0.932901	no	Ankyrin Repeat Family Protein
Zm00001d014157	-0.540658	0.0390093	yes	-0.184381	0.692261	no	-0.238452	0.773678	no	Quinone Reductase Family Protein
Zm00001d032572	-0.542084	7.09e-08	yes	-0.204664	0.179687	no	-0.499805	0.876914	no	Gcr2-Like 2
Zm00001d047531	-0.542382	2.09e-05	yes	-0.604606	1.71e-05	yes	-0.0975442	0.904985	no	Serine/Threonine Protein Kinase 2
Zm00001d025812	-0.544985	0.000492845	yes	-0.348412	0.0619291	no	-0.266904	0.539174	no	Vier F-Box Proteine 1
Zm00001d030159	-0.548313	0.000219586	yes	-0.529475	0.000763992	yes	-0.275161	0.45501	no	Peptide Transporter 2
Zm00001d032350	-0.551211	3.01e-06	yes	-0.506581	0.000140066	yes	0.189434	0.674525	no	Unannotated
Zm00001d001883	-0.553002	0.0148988	yes	-0.594124	0.0180746	yes	0.0459862	0.978643	no	Polyamine Oxidase 4
Zm00001d015327	-0.55487	7e-40	yes	-0.36287	1.4e-11	yes	-0.27763	0.272093	no	Polyubiquitin 10
Zm00001d036345	-0.56481	0.00616315	yes	-0.268863	0.382948	no	-0.315791	0.554997	no	Phytoene Synthase
Zm00001d036224	-0.567043	0.0325374	yes	-0.137378	0.797578	no	0.0887452	0.949121	no	Unannotated
Zm00001d034368	-0.571776	0.0221151	yes	0.929555	1.46e-09	yes	-1.15915	5.18e-06	yes	Dnaj Homologue 2
Zm00001d005975	-0.575002	0.0359166	yes	-0.451253	0.17175	no	-0.603378	0.109984	no	Unannotated
Zm00001d044227	-0.576021	0.000191764	yes	-1.12182	1.38e-11	yes	-0.587244	0.0271715	yes	Unannotated
Zm00001d021309	-0.577558	1.72e-07	yes	-0.345325	0.00442713	yes	-0.184803	0.684829	no	Cyclin-Like Family Protein
Zm00001d047020	-0.58274	2.54e-16	yes	-0.249414	0.00843988	yes	0.0974788	0.90859	no	Arf-Gap Domain 8
Zm00001d023223	-0.589387	0.00231839	yes	-0.934831	7.82e-06	yes	0.152948	0.860222	no	Ferritin 2
Zm00001d026298	-0.591156	0.000215955	yes	-0.506797	0.00723809	yes	-0.0344479	0.979887	no	Heavy Metal Transport/Detoxification Superfamily Protein
Zm00001d026381	-0.595526	0.00234663	yes	-0.604809	0.00479639	yes	-1.0328	5.64e-05	yes	Family Of Unknown Function (Duf572)
Zm00001d035508	-0.595534	0.000668713	yes	-0.290598	0.233133	no	0.16519	0.808465	no	D-Mannose Binding Lectin Protein With Apple-Like Carbohydrate-Binding Domain
Zm00001d003469	-0.602691	0.011713	yes	-0.0382202	0.956703	no	0.394347	0.312765	no	Major Facilitator Superfamily Protein
Zm00001d039732	-0.609421	0.0054428	yes	-0.513634	0.0483173	yes	-0.588444	0.0802253	no	Ca-2+ Dependent Nuclease
Zm00001d028331	-0.613294	0.0461303	yes	-1.31393	1.6e-05	yes	-0.184042	0.920446	no	O-Glycosyl Hydrolases Family 17 Protein
Zm00001d014378	-0.614697	0.00294489	yes	0.098206	0.833435	no	-0.310974	0.51955	no	Cleavage And Polyadenylation Specificity Factor 30
Zm00001d050475	-0.616394	0.00204381	yes	-0.528647	0.0182346	yes	-0.102148	0.936078	no	Cyclin D4;1
Zm00001d010622	-0.618143	0.0234157	yes	0.0134795	0.990438	no	-0.660368	0.136159	no	Rna-Binding Kh Domain-Containing Protein
Zm00001d044307	-0.622184	1.12e-05	yes	-0.651386	2.75e-05	yes	-0.479508	0.0688167	no	Unannotated
Zm00001d044732	-0.623229	0.00176661	yes	-0.653936	0.00147502	yes	-0.64924	0.0343345	yes	Caleosin-Related Family Protein
Zm00001d001288	-0.623259	0.021456	yes	-0.518792	0.101712	no	0.403682	0.407343	no	Unannotated
Zm00001d044664	-0.630486	0.0291707	yes	-1.1591	8.4e-05	yes	-0.504876	0.314303	no	Ribosomal Protein S5 Domain 2-Like Superfamily Protein
Zm00001d038779	-0.631119	0.000797031	yes	-0.0210643	0.973357	no	-0.538983	0.1574	no	Phosphotyrosine Protein Phosphatases Superfamily Protein
Zm00001d051871	-0.632519	0.0103802	yes	-0.187057	0.669737	no	-0.723083	0.127047	no	Ring/U-Box Superfamily Protein
Zm00001d008567	-0.647124	0.00773716	yes	0.477129	0.0483005	yes	-0.660146	0.0801761	no	Plastidic Glc Translocator
Zm00001d052473	-0.647649	0.00563184	yes	-0.467473	0.0970062	no	-0.214472	0.776372	no	Unannotated
Zm00001d019090	-0.650085	0.0331575	yes	-0.432534	0.292564	no	-0.213665	0.854666	no	Ddt Domain Superfamily
Zm00001d029394	-0.659967	0.000472312	yes	-0.20518	0.536168	no	-0.443647	0.174917	no	Histone Superfamily Protein
Zm00001d044109	-0.684364	1.32e-28	yes	-0.335165	5.39e-06	yes	-0.458852	0.185301	no	Tonoplast Dicarboxylate Transporter
Zm00001d006900	-0.68476	2.95e-06	yes	-0.649387	5.9e-05	yes	-0.885851	0.764773	no	3-Deoxy-D-Arabino-Heptulosonate 7-Phosphate Synthase
Zm00001d034990	-0.687765	0.0276349	yes	-0.214637	0.691708	no	-0.0554819	0.978643	no	Pectin Lyase-Like Superfamily Protein
Zm00001d006510	-0.700388	0.0096517	yes	-0.634504	0.0363916	yes	-0.770512	0.100337	no	Zinc-Binding Ribosomal Protein Family Protein
Zm00001d050944	-0.701573	0.0478952	yes	-0.406218	0.415004	no	-0.865578	0.0321027	yes	Unannotated
Zm00001d049416	-0.70164	2.31e-10	yes	-0.0537633	0.8528	no	0.350155	0.174638	no	Rna-Binding (Rrm/Rbd/Rnp Motifs) Family Protein
Zm00001d005110	-0.711108	0.013237	yes	-0.0948682	0.883452	no	-0.14549	0.906168	no	Protein Phosphatase X 1
Zm00001d016543	-0.713777	0.00838782	yes	-0.350494	0.386715	no	-0.263159	0.707245	no	Unannotated
Zm00001d013033	-0.721807	0.0121635	yes	-0.215649	0.67611	no	-0.609207	0.122859	no	Chaperonin-Like Rbcx Protein
Zm00001d028807	-0.721987	0.00209913	yes	-0.479521	0.0726681	no	-0.882575	0.0343345	yes	Nucleic Acid-Binding, Ob-Fold-Like Protein
Zm00001d028572	-0.724127	0.0281755	yes	0.352548	0.30067	no	-0.0297691	0.985196	no	Glucose-1-Phosphate Adenylyltransferase Family Protein
Zm00001d045297	-0.727744	1.64e-05	yes	-0.686263	0.000206217	yes	-0.0324589	0.979887	no	Galactosyltransferase Family Protein
Zm00001d040263	-0.742595	0.00485691	yes	-0.261977	0.549122	no	-0.345468	0.62371	no	Shaggy-Related Kinase 11
Zm00001d034433	-0.760914	0.0296852	yes	0.462084	0.195126	no	-0.849935	0.0336388	yes	Unannotated
Zm00001d001959	-0.765013	0.0111695	yes	-0.0899814	0.88687	no	-0.31748	0.574668	no	Gtp Cyclohydrolase I
Zm00001d022864	-0.768601	0.0220794	yes	-0.609151	0.141651	no	0.475677	0.438622	no	Unannotated
Zm00001d037837	-0.769776	0.00174343	yes	-0.0780304	0.904203	no	1.83843	1.13e-21	yes	Protein Of Unknown Function (Duf789)
Zm00001d048060	-0.772398	0.00928681	yes	0.415208	0.22259	no	-1.2528	0.401174	no	Homocysteine S-Methyltransferase Family Protein
Zm00001d021709	-0.780219	4.13e-10	yes	-0.257053	0.124012	no	-0.331756	0.260696	no	Isopentenyl Pyrophosphate:Dimethylallyl Pyrophosphate Isomerase 2
Zm00001d035048	-0.780982	0.000199743	yes	-0.358264	0.218905	no	0.0200999	0.988819	no	Ribosomal Protein L19 Family Protein
Zm00001d005826	-0.783816	0.00252657	yes	0.164984	0.724186	no	-1.16816	0.000806602	yes	Rela/Spot Homolog 2
Zm00001d008390	-0.790746	0.0210055	yes	0.254741	0.627782	no	0.894978	0.024774	yes	Rna Recognition Motif (Rrm)-Containing Protein
Zm00001d007972	-0.793666	0.00971605	yes	-0.131298	0.838657	no	-0.608041	0.16228	no	Tetratricopeptide Repeat (Tpr)-Like Superfamily Protein
Zm00001d014658	-0.797088	0.000507608	yes	-0.597108	0.0242237	yes	-0.711384	0.0758032	no	Mitogen-Activated Protein Kinase 1
Zm00001d023337	-0.801958	0.00119497	yes	-0.203068	0.659465	no	0.699229	0.0173413	yes	Unannotated
Zm00001d040204	-0.811902	0.0022511	yes	-0.222796	0.63696	no	-1.24783	0.410136	no	Unannotated
Zm00001d039349	-0.820114	8.93e-05	yes	-0.526279	0.0331012	yes	-0.937075	0.000362016	yes	Plant Protein 1589 Of Unknown Function
Zm00001d029391	-0.820655	0.000595135	yes	0.724011	0.000212312	yes	-1.69913	0.174113	no	3-Deoxy-D-Arabino-Heptulosonate 7-Phosphate Synthase 1
Zm00001d049464	-0.823631	0.024625	yes	-0.192507	0.789752	no	-0.535036	0.347182	no	B-Box Type Zinc Finger Family Protein
Zm00001d012681	-0.824979	2.15e-10	yes	0.0611038	0.8528	no	-0.277106	0.557339	no	Adenylate Kinase 1
Zm00001d033210	-0.82676	4.4e-27	yes	-0.132677	0.314899	no	-0.62548	0.000353616	yes	Dnaj Homologue 2
Zm00001d053555	-0.834751	0.0298319	yes	0.245447	0.683687	no	-1.07292	0.0112357	yes	Leucine-Rich Repeat (Lrr) Family Protein
Zm00001d025979	-0.843518	0.00821836	yes	0.203336	0.707824	no	-0.323459	0.782658	no	Eukaryotic Translation Initiation Factor 4G
Zm00001d013202	-0.850171	9.51e-05	yes	-1.08011	4.41e-06	yes	-0.693878	0.794025	no	Homeodomain-Like Superfamily Protein
Zm00001d039287	-0.851861	0.0177026	yes	0.526622	0.130908	no	-1.90774	4.27e-07	yes	Enth/Vhs Family Protein
Zm00001d050978	-0.855153	7.55e-18	yes	-0.0169897	0.963705	no	-0.787798	9.12e-05	yes	Vacuolar Protein Sorting-Associated Protein 20.2
Zm00001d016175	-0.863965	9.34e-06	yes	-0.743074	0.000611669	yes	-1.61884	2.19e-07	yes	Myb-Like Hth Transcriptional Regulator Family Protein
Zm00001d034420	-0.888465	0.0199515	yes	-0.559821	0.256592	no	-0.398267	0.626761	no	Glutamate Dehydrogenase 1
Zm00001d023187	-0.899489	0.028479	yes	-0.874647	0.0472186	yes	-0.360712	0.682992	no	Unannotated
Zm00001d030184	-0.930225	0.00960811	yes	-1.01641	0.0093081	yes	-0.304082	0.760011	no	Cw7
Zm00001d021797	-0.932971	0.0156976	yes	-0.24142	0.714128	no	-0.225583	0.851669	no	Unannotated
Zm00001d037175	-0.943128	3.34e-06	yes	0.0894202	0.853513	no	0.539098	0.0637098	no	Nadh-Dependent Glutamate Synthase 1
Zm00001d053931	-0.943311	0.00823069	yes	0.42348	0.344991	no	1.10409	5.52e-05	yes	Shrunken Seed Protein (Sse1)
Zm00001d046515	-0.945788	0.0482734	yes	-0.312567	0.688957	no	0.498579	0.420776	no	Ribosomal Protein L1P/L10E Family
Zm00001d044694	-0.950083	0.0361649	yes	-0.303892	0.688887	no	-0.449434	0.597008	no	Saposin B Domain-Containing Protein
Zm00001d007635	-0.950996	9.46e-17	yes	-0.707177	3.01e-08	yes	-0.758547	7.31e-05	yes	U2 Snrnp Auxilliary Factor, Large Subunit, Splicing Factor
Zm00001d045463	-0.956177	0.0227844	yes	-0.413802	0.536264	no	0.912005	0.00864059	yes	Nac (No Apical Meristem) Domain Transcriptional Regulator Superfamily Protein
Zm00001d046442	-0.983273	0.00329511	yes	-0.772727	0.0399691	yes	-0.321281	0.757423	no	Soul Heme-Binding Family Protein
Zm00001d019358	-0.98948	0.0193404	yes	-0.36457	0.59189	no	-0.0193219	0.99392	no	B12D Protein
Zm00001d048369	-1.00278	2.08e-11	yes	-0.220151	0.367138	no	-0.924186	1.23e-05	yes	Cct Motif Family Protein
Zm00001d043029	-1.00337	1.08e-18	yes	0.331665	0.0128027	yes	-0.968867	7.65e-05	yes	Enth/Vhs/Gat Family Protein
Zm00001d046134	-1.00343	0.0303965	yes	0.528339	0.362652	no	-1.08371	0.0538995	no	Glycosyl Hydrolase Superfamily Protein
Zm00001d003250	-1.00549	0.000176593	yes	-0.0628563	0.941351	no	-1.10417	0.00219272	yes	Ribonuclease Inhibitor
Zm00001d012728	-1.01031	0.047477	yes	-0.0594014	0.96543	no	-0.707292	0.316665	no	Protein Of Unknown Function (Duf1421)
Zm00001d003123	-1.01214	0.0109771	yes	0.627637	0.0806051	no	-0.629333	0.31257	no	Tudor/Pwwp/Mbt Superfamily Protein
Zm00001d008033	-1.03414	0.0376551	yes	-0.737983	0.235083	no	0.817697	0.840583	no	Unannotated
Zm00001d034160	-1.0423	0.00119497	yes	-0.808203	0.0274477	yes	-1.05632	0.772789	no	Homeodomain-Like Superfamily Protein
Zm00001d052268	-1.04534	0.0143575	yes	-0.281097	0.709713	no	0.196408	0.91274	no	Ring/U-Box Superfamily Protein
Zm00001d048296	-1.05029	0.00184136	yes	0.1861	0.754606	no	0.706641	0.0385827	yes	Integrase-Type Dna-Binding Superfamily Protein
Zm00001d006168	-1.05191	0.0383607	yes	-1.00583	0.0729764	no	-0.198034	0.928007	no	5'-3' Exonuclease Family Protein
Zm00001d043205	-1.05827	0.00565147	yes	-1.67473	9.76e-05	yes	-1.60686	0.615607	no	Erf Domain Protein 9
Zm00001d002141	-1.06247	3.57e-10	yes	0.36911	0.0422859	yes	-1.27228	0.000103331	yes	Unannotated
Zm00001d012979	-1.07797	0.0230094	yes	-1.12136	0.0350349	yes	0.251364	0.865555	no	Pentatricopeptide Repeat (Ppr) Superfamily Protein
Zm00001d027703	-1.10438	5.92e-05	yes	0.186639	0.705258	no	-1.67018	0.00019595	yes	Acyl-Coa N-Acyltransferases (Nat) Superfamily Protein
Zm00001d025036	-1.10516	0.00157398	yes	0.194529	0.748017	no	0.29433	0.952	no	Uridine Diphosphate Glycosyltransferase 74E2
Zm00001d002703	-1.15237	0.00988121	yes	0.271313	0.686753	no	-0.629008	0.404723	no	Spt2 Chromatin Protein
Zm00001d052793	-1.17761	3.76e-15	yes	-0.755378	3.5e-06	yes	-0.527529	0.773131	no	Glycosyl Hydrolase Family Protein
Zm00001d053101	-1.19984	0.00161582	yes	-0.375693	0.536578	no	-0.40556	0.599407	no	Unannotated
Zm00001d042921	-1.21365	4.61e-05	yes	-1.132	0.000445391	yes	-1.20188	0.000718489	yes	Hsp20-Like Chaperones Superfamily Protein
Zm00001d029973	-1.21439	0.00150527	yes	-0.967569	0.0223337	yes	-0.971466	0.0397706	yes	Rna-Binding Kh Domain-Containing Protein
Zm00001d012398	-1.23126	0.00285354	yes	0.013752	0.992399	no	-0.489059	0.541245	no	Regulator Of Chromosome Condensation (Rcc1) Family Protein
Zm00001d049074	-1.2566	0.00447694	yes	-1.6028	0.000882888	yes	0.0709417	0.978643	no	Hat Transposon Superfamily
Zm00001d046538	-1.25832	0.000372621	yes	-1.29229	0.00134017	yes	-0.815533	0.0844724	no	Sec14P-Like Phosphatidylinositol Transfer Family Protein
Zm00001d007369	-1.27171	2.39e-19	yes	-1.30249	7.38e-17	yes	-0.846628	0.00191965	yes	Seryl-Trna Synthetase / Serine--Trna Ligase
Zm00001d028464	-1.2829	2.81e-08	yes	-0.156818	0.714128	no	-0.696774	0.0443855	yes	Rho Gtpase Activation Protein (Rhogap) With Ph Domain
Zm00001d039185	-1.28985	0.00838782	yes	-0.493158	0.496771	no	0.399138	0.730989	no	Homeodomain-Like Superfamily Protein
Zm00001d001780	-1.29348	0.0219264	yes	-0.425427	0.647853	no	-0.666097	0.547163	no	Protein Kinase Protein With Tetratricopeptide Repeat Domain
Zm00001d044506	-1.30011	1.07e-08	yes	-0.237073	0.560975	no	-0.133702	0.978643	no	Histidine Kinase-, Dna Gyrase B-, And Hsp90-Like Atpase Family Protein
Zm00001d051995	-1.30189	0.0177026	yes	-0.765208	0.280866	no	-1.05325	0.241582	no	Proliferating Cell Nuclear Antigen 2
Zm00001d006582	-1.30365	0.0215515	yes	-0.662948	0.389083	no	-0.598266	0.54788	no	Protein Kinase Superfamily Protein
Zm00001d035157	-1.30973	0.0120509	yes	0.050003	0.972399	no	-0.952627	0.120948	no	Lysine Histidine Transporter 1
Zm00001d006309	-1.31048	0.00089804	yes	-0.799884	0.0892997	no	-0.746949	0.151745	no	Udp-Glucose Pyrophosphorylase 2
Zm00001d037643	-1.67	0.0427255	yes	-0.736981	0.0414789	yes	-1.11305	0.443928	no	Phospholipase D Alpha 1
Zm00001d017829	-1.34213	0.000254806	yes	-0.670265	0.145051	no	-0.149735	0.928914	no	Rna-Binding (Rrm/Rbd/Rnp Motifs) Family Protein
Zm00001d025355	-1.37283	0.000120624	yes	-1.47266	0.000201065	yes	-0.638102	0.432603	no	Glycosyl Hydrolases Family 32 Protein
Zm00001d028989	-1.3881	0.00200698	yes	0.402949	0.497251	no	-1.13561	0.0601748	no	Ring/U-Box Superfamily Protein
Zm00001d042880	-1.39873	9.34e-06	yes	0.080588	0.916582	no	-1.12777	0.0134444	yes	Regulator Of Chromosome Condensation (Rcc1) Family Protein
Zm00001d003288	-1.40251	0.044306	yes	-0.217524	0.881917	no	-0.755865	0.467407	no	Eukaryotic Translation Initiation Factor 4B1
Zm00001d022661	-1.40624	0.0130233	yes	-1.85083	0.00375406	yes	-1.04608	0.220318	no	Unannotated
Zm00001d039000	-1.41571	1.11e-10	yes	0.771838	7.71e-06	yes	-1.38341	9.43e-07	yes	Dnaj Heat Shock Family Protein
Zm00001d013111	-1.42691	1.89e-15	yes	0.934164	3.62e-12	yes	-2.03661	5.26e-12	yes	Dnaj Homologue 2
Zm00001d028152	-1.44626	8.12e-05	yes	-0.779717	0.0720301	no	-0.317559	0.831654	no	Undecaprenyl Pyrophosphate Synthetase Family Protein
Zm00001d044366	-1.45783	0.00240564	yes	-1.25768	0.0190285	yes	-0.651481	0.403636	no	Unannotated
Zm00001d002280	-1.45915	0.045306	yes	-0.229515	0.878642	no	-0.603607	0.660061	no	Leucine-Rich Repeat Protein Kinase Family Protein
Zm00001d001604	-1.48072	0.0354167	yes	-2.83364	NA	no	-0.498617	0.951257	no	Unannotated
Zm00001d012231	-1.49798	5.2e-06	yes	1.19449	1.98e-08	yes	-2.3655	0.0808067	no	Amino Acid Permease 8
Zm00001d034601	-1.5033	0.0221442	yes	-1.35794	0.0585658	no	-1.29196	0.791832	no	Nac (No Apical Meristem) Domain Transcriptional Regulator Superfamily Protein
Zm00001d013278	-1.51515	0.0489002	yes	-1.09575	NA	no	-0.750058	0.528693	no	Acyl-Coa N-Acyltransferase With Ring/Fyve/Phd-Type Zinc Finger Protein
Zm00001d036761	-1.51617	0.0445458	yes	-0.602708	NA	no	-1.64016	0.0325253	yes	Ubiquitin System Component Cue Protein
Zm00001d039650	-1.52682	0.0390093	yes	-1.30607	NA	no	-0.361264	0.86005	no	Cytochrome P450 Superfamily Protein
Zm00001d028630	-1.55887	1.19e-51	yes	0.512631	1.02e-07	yes	-2.19038	9.84e-23	yes	Heat Shock Protein 70 (Hsp 70) Family Protein
Zm00001d048174	-1.59551	4.46e-10	yes	-0.677067	0.0172326	yes	-1.54224	7.76e-06	yes	Seryl-Trna Synthetase / Serine--Trna Ligase
Zm00001d030795	-1.60444	0.00026409	yes	-3.44512	1.29e-08	yes	-1.82941	0.519301	no	Plant Calmodulin-Binding Protein-Related
Zm00001d028561	-1.61112	6.69e-07	yes	0.708103	0.0104721	yes	-1.64918	0.000384097	yes	Hsp20-Like Chaperones Superfamily Protein
Zm00001d013910	-1.6195	5.38e-10	yes	-1.81422	1.59e-10	yes	0.0404222	0.983929	no	Rnahelicase-Like 8
Zm00001d032923	-1.65449	0.000538493	yes	0.869158	0.0180748	yes	-1.01776	0.171269	no	Heat Shock Transcription Factor A6B
Zm00001d004409	-1.66535	0.00177535	yes	-0.295128	0.756249	no	-0.948215	0.242443	no	Unannotated
Zm00001d038998	-1.67288	0.0432508	yes	-1.34008	NA	no	-0.309703	0.906168	no	Protein Of Unknown Function (Duf1421)
Zm00001d052424	-1.67884	0.00208934	yes	0.963539	0.0180258	yes	-2.39616	1.85e-05	yes	Plant Invertase/Pectin Methylesterase Inhibitor Superfamily Protein
Zm00001d006254	-1.69649	3.84e-07	yes	-1.10282	0.00233626	yes	-0.393519	0.552914	no	Protein Phosphatase 2A Regulatory B Subunit Family Protein
Zm00001d048552	-1.73474	1.96e-05	yes	-0.636633	0.228632	no	-0.946448	0.166713	no	Snf2 Domain-Containing Protein / Helicase Domain-Containing Protein
Zm00001d025717	-1.7838	7.17e-06	yes	-0.331237	0.611673	no	-0.803308	0.336397	no	Ribonuclease Inhibitor
Zm00001d032409	-1.80737	0.00118922	yes	-0.0633575	0.96971	no	-0.0387168	0.987316	no	Sugar Transporter 1
Zm00001d012849	-1.81926	0.00252657	yes	-1.82658	0.00385575	yes	-1.59439	0.0688167	no	Nad(P)-Binding Rossmann-Fold Superfamily Protein
Zm00001d029412	-1.90371	1.71e-06	yes	-1.38864	0.00168713	yes	-2.21587	0.126148	no	Phospholipase A 2A
Zm00001d012633	-2.00452	9.01e-05	yes	-0.951396	0.141651	no	-0.530213	0.54304	no	Eukaryotic Aspartyl Protease Family Protein
Zm00001d036664	-2.03093	0.00204381	yes	-1.79125	NA	no	-2.25477	0.00170109	yes	Phosphoglucomutase/Phosphomannomutase Family Protein
Zm00001d025694	-2.03269	5.72e-06	yes	-0.994425	0.0648863	no	-2.5869	7.38e-08	yes	Surfeit Locus Protein 2 (Surf2)
Zm00001d014730	-2.13341	2.11e-08	yes	-1.79812	3.58e-06	yes	-0.0410932	0.983929	no	Unannotated
Zm00001d000678	-2.14085	4.44e-05	yes	-1.41626	0.0177386	yes	-0.374682	0.951222	no	Unannotated
Zm00001d039194	-2.15399	0.000235436	yes	-0.658358	0.396357	no	-2.17116	0.000288057	yes	Sigma Factor E
Zm00001d042922	-2.16242	2.74e-26	yes	1.63283	1.01e-43	yes	-2.64151	0.324086	no	Heat Shock Protein 70
Zm00001d043056	-2.16907	8.64e-35	yes	-0.141784	0.631452	no	-0.980759	0.000254378	yes	Protein Kinase Superfamily Protein
Zm00001d049244	-2.18111	3.4e-15	yes	0.985548	1.38e-07	yes	-1.78476	0.452914	no	Bcl-2-Associated Athanogene 5
Zm00001d033717	-2.20116	0.00699215	yes	-0.498896	NA	no	-0.129277	0.974033	no	Unannotated
Zm00001d035628	-2.21359	0.00045128	yes	0.706876	0.200137	no	-1.68503	0.00923937	yes	Unannotated
Zm00001d003035	-2.26976	3.29e-16	yes	-2.01115	1.22e-12	yes	-0.96963	0.00174348	yes	Tetratricopeptide Repeat (Tpr)-Like Superfamily Protein
Zm00001d049186	-2.41033	0.00225009	yes	-1.76701	NA	no	-0.942333	0.538653	no	Hcp-Like Superfamily Protein With Mynd-Type Zinc Finger
Zm00001d050575	-2.43728	5.86e-19	yes	-2.56107	5.02e-18	yes	-0.14534	0.938958	no	Protein Kinase Superfamily Protein
Zm00001d025816	-2.47329	3.9e-05	yes	-0.349511	0.743922	no	0.154599	0.982741	no	Mutl Protein Homolog 1
Zm00001d009398	-2.49191	0.00119578	yes	-0.817055	NA	no	-0.264298	0.931934	no	Methyl Esterase 1
Zm00001d032319	-2.49832	0.00172655	yes	-0.284075	0.842944	no	0.482672	0.765266	no	Splicing Factor Pwi Domain-Containing Protein / Rna Recognition Motif (Rrm)-Containing Protein
Zm00001d034003	-2.52351	0.0014445	yes	-1.92029	NA	no	-1.29089	0.137367	no	Seed Maturation Protein
Zm00001d034962	-2.62272	4.38e-34	yes	-2.28729	5.39e-28	yes	0.0472437	0.99134	no	Tetratricopeptide Repeat (Tpr)-Like Superfamily Protein
Zm00001d047688	-2.647	0.000163112	yes	-0.364951	0.732335	no	-1.6186	0.0166053	yes	Transducin Family Protein / Wd-40 Repeat Family Protein
Zm00001d002706	-2.74794	2.29e-13	yes	-1.86034	8.95e-07	yes	-0.211258	0.898107	no	Unannotated
Zm00001d040381	-3.03175	8.93e-05	yes	-1.66167	NA	no	-0.491094	0.758456	no	Cyclin A1;1
Zm00001d012420	-3.30856	4.59e-11	yes	1.38934	5e-07	yes	-1.25525	0.0454505	yes	Heat Shock Protein 70
Zm00001d051592	-3.4438	9.85e-30	yes	-2.30852	4.4e-16	yes	-1.15261	0.00030386	yes	Unannotated
Zm00001d023034	-3.71739	2.55e-10	yes	-1.95088	0.000148076	yes	-0.318954	0.865555	no	Unannotated
Zm00001d014621	-3.84015	5.87e-10	yes	-1.95704	0.000344768	yes	-0.669604	0.956888	no	Rna Polymerase Rpb8
Zm00001d000792	-3.84203	9.39e-15	yes	-2.92388	5.92e-11	yes	-2.37812	2.82e-07	yes	Unannotated
Zm00001d047841	-3.96894	6.93e-07	yes	0.258978	0.801959	no	-1.94217	0.878532	no	Hsp20-Like Chaperones Superfamily Protein
Zm00001d039566	-4.42095	1.09e-05	yes	0.507505	0.58868	no	-1.55721	0.0439957	yes	17.6 Kda Class Ii Heat Shock Protein
Zm00001d034022	0.162509	0.373508	no	1.08823	4.5e-31	yes	-0.267255	0.645679	no	Tubulin Beta-5 Chain
Zm00001d042453	-0.122262	0.0780607	no	-0.582543	1.34e-21	yes	-0.485806	0.0206315	yes	Aldolase Superfamily Protein
Zm00001d025926	-0.0418823	0.668248	no	-0.440161	5.58e-17	yes	-0.646735	0.000405944	yes	Gata Type Zinc Finger Transcription Factor Family Protein
Zm00001d000204	0.234575	0.0648856	no	0.890682	1.44e-14	yes	2.15479	8.92e-51	yes	Sulfate Transporter 3;4
Zm00001d015825	-0.0841449	0.198234	no	-0.396349	3.05e-14	yes	-0.107938	0.868414	no	Pectin Lyase-Like Superfamily Protein
Zm00001d003267	0.158927	0.376277	no	0.796737	7.21e-14	yes	1.25241	1.63e-13	yes	Unannotated
Zm00001d025749	-0.123674	0.194887	no	-0.614055	7.51e-14	yes	0.103624	0.875938	no	Inositol Transporter 1
Zm00001d012772	0.0733921	0.393939	no	-0.434571	1.14e-13	yes	-0.661209	0.000103331	yes	Profilin 5
Zm00001d007027	-0.107013	0.71791	no	0.93472	1.44e-13	yes	0.456736	0.0598108	no	Ring/U-Box Superfamily Protein
Zm00001d050131	0.0259166	0.862117	no	0.448931	1.81e-13	yes	0.101497	0.895141	no	Sec14P-Like Phosphatidylinositol Transfer Family Protein
Zm00001d004322	-0.0143057	0.937693	no	-0.502081	2.59e-13	yes	-0.125255	0.848608	no	Low-Molecular-Weight Cysteine-Rich 68
Zm00001d051819	-0.0343155	0.818096	no	-0.430504	4.38e-13	yes	0.200955	0.515131	no	Unannotated
Zm00001d000355	0.0125157	0.957179	no	-0.498554	6.43e-13	yes	-0.367714	0.289582	no	Pectin Lyase-Like Superfamily Protein
Zm00001d036815	-0.100292	0.234987	no	-0.401627	1.3e-12	yes	-0.89666	6.56e-06	yes	Pectin Lyase-Like Superfamily Protein
Zm00001d003431	-0.0183272	0.894657	no	-0.391153	3.79e-12	yes	-0.289305	0.204942	no	Plant Invertase/Pectin Methylesterase Inhibitor Superfamily
Zm00001d039512	-0.286815	0.463251	no	1.26818	6.71e-12	yes	-1.04552	0.000893816	yes	Hexokinase 1
Zm00001d047886	-0.123354	0.500642	no	-0.829799	1.15e-11	yes	-0.0971126	0.945217	no	Regulator Of Vps4 Activity In The Mvb Pathway Protein
Zm00001d019852	0.0958724	0.594345	no	0.622714	1.27e-11	yes	0.277715	0.553744	no	Transducin Family Protein / Wd-40 Repeat Family Protein
Zm00001d017737	0.124539	0.22937	no	-0.510042	2.06e-11	yes	-0.458905	0.0145025	yes	Expansin B2
Zm00001d047885	-0.111882	0.595034	no	-0.820026	2.35e-11	yes	-0.0370816	0.990218	no	Regulator Of Vps4 Activity In The Mvb Pathway Protein
Zm00001d028457	-0.00520945	0.98577	no	-0.664892	9.44e-11	yes	-0.0588118	0.984367	no	Regulator Of Vps4 Activity In The Mvb Pathway Protein
Zm00001d002038	0.346376	0.664002	no	1.84249	9.59e-11	yes	-0.293675	0.861006	no	Sulfate Transporter 91
Zm00001d037762	-0.0369434	0.852579	no	0.489248	3.62e-10	yes	-0.172977	0.824207	no	Unannotated
Zm00001d020170	0.0111603	0.966356	no	-0.641093	1.33e-09	yes	-0.118309	0.85267	no	Sulfite Exporter Taue/Safe Family Protein
Zm00001d001807	0.0118964	0.951425	no	-0.472347	1.41e-09	yes	-0.0671662	0.939859	no	Unannotated
Zm00001d053090	0.0726275	0.450666	no	-0.383187	1.76e-09	yes	-0.402211	0.048322	yes	General Regulatory Factor 7
Zm00001d051670	0.0079601	0.966851	no	-0.469106	1.98e-09	yes	0.210913	0.567906	no	Rpm1-Interacting Protein 4 (Rin4) Family Protein
Zm00001d044112	-0.0482673	0.58669	no	-0.335189	2.64e-09	yes	-0.184369	0.608891	no	Unannotated
Zm00001d045209	-0.0778656	0.353464	no	-0.338717	2.98e-09	yes	-0.976182	0.12008	no	Expansin B2
Zm00001d033447	0.171455	0.564812	no	0.898048	2.98e-09	yes	0.579914	0.0561173	no	Unannotated
Zm00001d046194	-0.038654	0.844956	no	-0.523442	3.71e-09	yes	-0.486952	0.86005	no	Atpase E1-E2 Type Family Protein / Haloacid Dehalogenase-Like Hydrolase Family Protein
Zm00001d006447	-0.115911	0.156802	no	-0.403137	4.15e-09	yes	-0.0178755	0.984281	no	Calcium-Dependent Lipid-Binding (Calb Domain) Family Protein
Zm00001d047887	0.0321171	0.92061	no	-0.85268	1.37e-08	yes	0.227335	0.949636	no	Regulator Of Vps4 Activity In The Mvb Pathway Protein
Zm00001d005981	0.0600656	0.657201	no	0.397566	1.46e-08	yes	0.295598	0.262826	no	Galacturonosyltransferase 2
Zm00001d040609	-0.170588	0.168987	no	-0.63468	1.51e-08	yes	-0.583511	0.71063	no	Expansin B2
Zm00001d037936	-0.130764	0.0662721	no	-0.358678	1.57e-08	yes	-0.128674	0.822292	no	Senescence-Associated Gene 21
Zm00001d027107	-0.0480198	0.71612	no	-0.391181	2.15e-08	yes	-0.50682	0.0035749	yes	Unannotated
Zm00001d025303	0.201452	0.0638147	no	-0.598979	3.03e-08	yes	-0.195235	0.640516	no	High Affinity K+ Transporter 5
Zm00001d032114	-0.0566152	0.511495	no	-0.30955	3.37e-08	yes	0.310684	0.27856	no	D-3-Phosphoglycerate Dehydrogenase
Zm00001d009177	0.0640601	0.644004	no	-0.435928	4.89e-08	yes	0.25959	0.401113	no	Plant Neutral Invertase Family Protein
Zm00001d015313	-0.223289	0.528592	no	0.956838	5.02e-08	yes	-0.46536	0.258293	no	Electron Transport Sco1/Senc Family Protein
Zm00001d041230	-0.0567278	0.555071	no	-0.317795	6.63e-08	yes	0.260449	0.475318	no	Cap (Cysteine-Rich Secretory Proteins, Antigen 5, And Pathogenesis-Related 1 Protein) Superfamily Protein
Zm00001d034319	0.1261	0.0959086	no	0.347755	8.57e-08	yes	-0.31333	0.182406	no	Fatty Acid Hydroxylase 1
Zm00001d016783	0.00217719	0.995224	no	-0.774251	1.07e-07	yes	-0.436081	0.861119	no	Snf1-Related Protein Kinase 2.10
Zm00001d012199	0.0340254	0.808173	no	-0.441596	1.27e-07	yes	0.0152943	0.98745	no	Atp-Dependent Clp Protease
Zm00001d033292	0.60842	NA	no	2.67327	1.31e-07	yes	0.987502	0.57184	no	P-Loop Containing Nucleoside Triphosphate Hydrolases Superfamily Protein
Zm00001d033790	-0.0258044	0.810837	no	-0.298882	1.38e-07	yes	-0.576883	0.00592325	yes	Actin-11
Zm00001d004594	-0.0802222	0.528592	no	-0.369278	2.38e-07	yes	-0.468572	0.0264088	yes	Unannotated
Zm00001d016679	0.277434	0.429819	no	1.13458	2.57e-07	yes	2.58683	9.28e-44	yes	Unannotated
Zm00001d052194	-2.69191	NA	no	2.17835	2.71e-07	yes	-1.34409	0.356903	no	Hsp20-Like Chaperones Superfamily Protein
Zm00001d002859	-0.145105	0.109459	no	-0.411676	2.82e-07	yes	0.0288532	0.978643	no	Fatty Acid Desaturase Family Protein
Zm00001d047911	-0.0883814	0.357965	no	-0.387759	3.21e-07	yes	-0.564536	0.00265989	yes	Abscisic Acid-Responsive (Tb2/Dp1, Hva22) Family Protein
Zm00001d009415	-0.277851	0.840031	no	1.89121	3.49e-07	yes	-1.41108	0.25484	no	Unannotated
Zm00001d019966	-3.47686	NA	no	2.22152	4e-07	yes	-1.57677	0.275665	no	Ankyrin Repeat Family Protein
Zm00001d003139	0.0865034	0.302771	no	-0.339423	5.94e-07	yes	0.0576709	0.951222	no	Lorelei-Like-Gpi-Anchored Protein 1
Zm00001d026638	0.0100922	0.946634	no	0.284219	6.08e-07	yes	0.389979	0.05031	no	Calcium-Binding Ef Hand Family Protein
Zm00001d009772	0.00789774	0.957179	no	-0.271957	6.16e-07	yes	-0.269437	0.295247	no	Cap (Cysteine-Rich Secretory Proteins, Antigen 5, And Pathogenesis-Related 1 Protein) Superfamily Protein
Zm00001d027955	-2.14627	0.612741	no	-8.07651	9.65e-07	yes	-1.21123	0.0331356	yes	K-Box Region And Mads-Box Transcription Factor Family Protein
Zm00001d006308	0.0694898	0.721954	no	-0.528706	1.5e-06	yes	-0.142814	0.794677	no	Protein Kinase Superfamily Protein
Zm00001d045139	-0.0944515	0.164482	no	-0.275423	1.55e-06	yes	-0.342798	0.166651	no	Inorganic H Pyrophosphatase Family Protein
Zm00001d048460	0.0732124	0.474538	no	0.330785	1.95e-06	yes	-0.0460492	0.963052	no	Cbl-Interacting Protein Kinase 9
Zm00001d012537	-0.038228	0.865387	no	-0.45689	2.06e-06	yes	0.0937546	0.898107	no	Ras-Related Small Gtp-Binding Family Protein
Zm00001d010398	-0.126058	0.610941	no	-0.680566	3.06e-06	yes	-0.0499773	0.988756	no	Immunoglobulin E-Set Superfamily Protein
Zm00001d009341	0.0314134	0.774801	no	-0.255812	3.58e-06	yes	-0.298453	0.309742	no	Pectin Lyase-Like Superfamily Protein
Zm00001d031536	0.243556	0.0615913	no	0.510633	3.93e-06	yes	0.494463	0.0248533	yes	Osbp(Oxysterol Binding Protein)-Related Protein 4C
Zm00001d022638	0.106439	0.443823	no	-0.443276	4.16e-06	yes	-0.112661	0.863748	no	Unannotated
Zm00001d043136	0.381479	0.162382	no	0.923402	4.33e-06	yes	0.492946	0.190018	no	Serine Protease Inhibitor, Kazal-Type Family Protein
Zm00001d000302	-0.118952	0.0517054	no	-0.289017	4.4e-06	yes	-0.220203	0.472884	no	Hopw1-1-Interacting 2
Zm00001d010939	0.0491422	0.695565	no	0.294216	4.55e-06	yes	0.52426	0.00271674	yes	Protein Of Unknown Function (Duf810)
Zm00001d040509	0.083122	0.737404	no	-0.560387	6.91e-06	yes	-0.309094	0.340781	no	Beta-6 Tubulin
Zm00001d003079	-0.222823	0.163378	no	-0.61562	7.17e-06	yes	-0.363183	0.306753	no	Lung Seven Transmembrane Receptor Family Protein
Zm00001d038167	0.0562464	0.65348	no	0.344603	7.5e-06	yes	-0.0817011	0.904985	no	Alpha/Beta-Hydrolases Superfamily Protein
Zm00001d036772	0.10487	0.455267	no	0.400276	7.92e-06	yes	0.639445	0.000200645	yes	Rpm1-Interacting Protein 4 (Rin4) Family Protein
Zm00001d038640	-0.0108446	0.951308	no	-0.283008	1.2e-05	yes	-0.850359	1.85e-05	yes	Expansin B2
Zm00001d048384	0.0109363	0.944648	no	-0.263963	1.2e-05	yes	-0.321093	0.283596	no	Expansin B2
Zm00001d023478	0.251365	0.314378	no	0.733283	1.47e-05	yes	0.691719	0.0538995	no	Unannotated
Zm00001d013109	-0.179423	0.357965	no	-0.630852	1.53e-05	yes	-0.953369	0.00304487	yes	Calcium Dependent Protein Kinase 1
Zm00001d035263	0.232038	0.462511	no	0.795512	1.65e-05	yes	0.559785	0.0826482	no	Protein Phosphatase 2C Family Protein
Zm00001d013364	-0.0837815	0.500167	no	-0.364463	1.92e-05	yes	0.134698	0.829354	no	Lipases;Hydrolases, Acting On Ester Bonds
Zm00001d028162	-0.435172	0.775488	no	1.94152	1.98e-05	yes	-0.38178	0.891647	no	Sulfate Transporter 1;3
Zm00001d050255	0.105926	0.339544	no	-0.364397	3.11e-05	yes	-0.314405	0.195225	no	Eukaryotic Aspartyl Protease Family Protein
Zm00001d029527	-0.109958	0.324079	no	-0.339441	3.11e-05	yes	-0.547064	0.00185165	yes	Spiral1-Like1
Zm00001d031236	-0.976431	0.0643222	no	-2.31015	3.67e-05	yes	1.36836	0.00085988	yes	Protein Of Unknown Function (Duf544)
Zm00001d021659	-0.0384712	0.701832	no	0.226298	3.97e-05	yes	0.221438	0.420313	no	Ypt/Rab-Gap Domain Of Gyp1P Superfamily Protein
Zm00001d049239	0.0510108	0.879221	no	-0.621493	4.9e-05	yes	-0.883985	0.00173183	yes	S-Adenosyl-L-Homocysteine Hydrolase
Zm00001d032716	0.075546	0.519535	no	-0.316227	5.13e-05	yes	-0.292551	0.361746	no	Agc (Camp-Dependent, Cgmp-Dependent And Protein Kinase C) Kinase Family Protein
Zm00001d052944	0.275543	0.202999	no	0.636149	6.13e-05	yes	0.0544238	0.978643	no	Calmodulin-Domain Protein Kinase Cdpk Isoform 2
Zm00001d036984	0.0275712	0.837709	no	-0.25739	6.56e-05	yes	0.179347	0.640516	no	Amino Acid Permease 1
Zm00001d028656	0.0428702	0.784078	no	-0.348505	7.32e-05	yes	-0.29741	0.472459	no	Arf-Gap Domain 7
Zm00001d024903	-3.28497	NA	no	1.75307	9e-05	yes	-0.63605	0.852276	no	Heat Shock Protein 90.1
Zm00001d048469	0.12649	0.843788	no	0.950988	9e-05	yes	0.418197	0.41421	no	Beta-Hydroxylase 1
Zm00001d044173	0.0297293	0.851088	no	-0.269272	9.39e-05	yes	-0.339128	0.149794	no	Late Embryogenesis Abundant Protein
Zm00001d009549	-0.142573	0.134883	no	-0.313688	9.94e-05	yes	0.0244642	0.979887	no	Rho Guanyl-Nucleotide Exchange Factor 12
Zm00001d032076	-0.0374041	0.810241	no	-0.30017	9.96e-05	yes	0.032277	0.97634	no	Type One Serine/Threonine Protein Phosphatase 2
Zm00001d051262	-0.0700429	0.485653	no	-0.272852	0.000102017	yes	-0.244643	0.372553	no	Gata Type Zinc Finger Transcription Factor Family Protein
Zm00001d004602	0.351598	0.0984215	no	0.69804	0.000107476	yes	0.819643	0.00253103	yes	Unannotated
Zm00001d027273	0.021637	0.980829	no	1.00039	0.000115369	yes	0.456377	0.407343	no	Unannotated
Zm00001d011399	0.01261	0.962111	no	-0.433772	0.000116493	yes	-0.233505	0.501806	no	Late Embryogenesis Abundant Protein
Zm00001d013139	-0.091295	0.514721	no	-0.357735	0.000126144	yes	-0.126633	0.824369	no	Tubulin Beta-5 Chain
Zm00001d046068	0.150126	0.0897772	no	-0.320308	0.000134116	yes	-0.106625	0.876914	no	Abc Transporter Family Protein
Zm00001d011678	-0.0898822	0.783194	no	-0.672738	0.000150729	yes	-0.297625	0.522446	no	Pectin Methylesterase Pcr Fragment F
Zm00001d008805	-0.0686857	0.606835	no	-0.313953	0.000160323	yes	-0.25101	0.396126	no	N-Myc Downregulated-Like 1
Zm00001d010687	0.0462011	0.694011	no	-0.251603	0.000171282	yes	-0.0676521	0.938601	no	Protein Kinase Superfamily Protein
Zm00001d024587	0.0407586	NA	no	1.99157	0.000188434	yes	-1.50858	0.280646	no	Nitrate Transporter 1.1
Zm00001d012773	0.0379009	0.73704	no	-0.218925	0.000192872	yes	-0.448108	0.0333378	yes	Profilin 5
Zm00001d047855	0.13297	0.0788836	no	0.26693	0.000194712	yes	0.113169	0.838724	no	Calcium-Binding Tetratricopeptide Family Protein
Zm00001d042035	0.855579	0.0622036	no	1.39271	0.000214255	yes	1.17786	0.0079788	yes	Fad-Dependent Oxidoreductase Family Protein
Zm00001d010195	0.176468	0.625352	no	-0.880087	0.000281945	yes	-0.182206	0.904985	no	Major Facilitator Superfamily Protein
Zm00001d049920	-0.0161105	0.950725	no	-0.400073	0.000281945	yes	0.227861	0.477235	no	Pollen Calcium-Binding Protein 1
Zm00001d006372	0.0330169	0.769188	no	-0.223228	0.000296278	yes	0.0662511	0.939859	no	Actin Depolymerizing Factor 11
Zm00001d048796	-0.03375	0.950452	no	0.655931	0.000358601	yes	0.28525	0.565029	no	Ring/U-Box Superfamily Protein
Zm00001d040974	-0.0454409	0.891556	no	-0.50996	0.000362721	yes	-0.616805	0.00385643	yes	Ferric Reductase-Like Transmembrane Component Family Protein
Zm00001d050865	0.0707202	0.543347	no	-0.284674	0.000365449	yes	0.0365218	0.990523	no	4-Phospho-Panto-Thenoylcysteine Synthetase
Zm00001d014818	0.385218	0.177095	no	0.792707	0.000367611	yes	0.560885	0.805961	no	Gdsl-Like Lipase/Acylhydrolase Superfamily Protein
Zm00001d015856	0.127942	0.0663752	no	-0.243184	0.000371271	yes	0.111353	0.87528	no	Citrate Synthase Family Protein
Zm00001d044605	0.23261	0.223724	no	-0.617731	0.000371795	yes	-0.42672	0.140045	no	Fatty Acid Desaturase 8
Zm00001d017060	-0.106379	0.706945	no	-0.58695	0.00038478	yes	0.220898	0.765266	no	Hypoxia-Responsive Family Protein
Zm00001d017805	-0.0839866	0.497723	no	-0.299007	0.000396844	yes	0.0880435	0.897788	no	Cation/Hydrogen Exchanger Family Protein
Zm00001d039041	-0.0761141	0.928679	no	-1.46112	0.000398958	yes	-1.48106	0.000388558	yes	Kinase-Related Protein Of Unknown Function (Duf1296)
Zm00001d035337	-0.0830363	0.443823	no	-0.272893	0.00042511	yes	0.134045	0.811659	no	Galactose-1-Phosphate Guanylyltransferase (Gdp)S;Gdp-D-Glucose Phosphorylases;Quercetin 4'-O-Glucosyltransferases
Zm00001d007181	0.0796103	0.628469	no	-0.352832	0.000445255	yes	0.383538	0.0748592	no	Calmodulin Like 42
Zm00001d051126	0.221222	0.302866	no	0.54125	0.000451126	yes	0.337144	0.326632	no	Set-Domain Containing Protein Lysine Methyltransferase Family Protein
Zm00001d032961	0.201792	0.355063	no	0.523867	0.000462351	yes	0.647763	0.00478741	yes	Terpenoid Cyclases/Protein Prenyltransferases Superfamily Protein
Zm00001d042940	0.120375	0.754853	no	-0.766376	0.00046886	yes	-0.0996964	0.983929	no	Plant Protein 1589 Of Unknown Function
Zm00001d000855	0.0392631	0.936356	no	-0.732263	0.000517967	yes	0.48237	0.241095	no	Unannotated
Zm00001d048161	0.293127	0.122195	no	0.540705	0.00054908	yes	0.41848	0.134054	no	Unannotated
Zm00001d010275	0.0226429	0.959816	no	-0.671083	0.000557487	yes	-0.226047	0.675848	no	Beta-6 Tubulin
Zm00001d045434	-0.108334	0.677669	no	-0.516463	0.000588002	yes	-0.0414798	0.978643	no	Sec1/Munc18-Like (Sm) Proteins Superfamily
Zm00001d047790	0.105642	0.508875	no	0.351117	0.000613806	yes	-0.340509	0.269435	no	Poly(A) Binding Protein 7
Zm00001d010162	-1.14288	0.077954	no	-1.042	0.00061556	yes	-0.369714	0.615461	no	Histone Deacetylase 8
Zm00001d049844	-0.0191192	0.932119	no	-0.307272	0.000628969	yes	-1.13757	3.91e-09	yes	Expansin B2
Zm00001d003121	0.21701	0.243036	no	-0.621325	0.000671309	yes	0.107854	0.978643	no	Heavy Metal Transport/Detoxification Superfamily Protein
Zm00001d006467	1.02313	0.125748	no	1.68951	0.000671309	yes	1.10452	0.164846	no	Unannotated
Zm00001d035543	-0.275128	0.160805	no	-0.580414	0.000687547	yes	-0.1107	0.90859	no	Unannotated
Zm00001d028948	0.061378	0.600432	no	-0.24971	0.000713675	yes	-0.777876	1.5e-06	yes	Calmodulin 7
Zm00001d042084	0.0177114	0.894657	no	0.1984	0.000730482	yes	0.0978079	0.867014	no	Villin 2
Zm00001d025240	-0.0130227	0.964794	no	-0.412314	0.000732746	yes	-0.0817702	0.924334	no	2-Oxoglutarate Dehydrogenase, E1 Component
Zm00001d036816	0.095286	0.22848	no	-0.223507	0.000773229	yes	-0.553522	0.00075916	yes	Pectin Lyase-Like Superfamily Protein
Zm00001d002163	0.0966406	0.310465	no	-0.290894	0.000774693	yes	-0.247833	0.367348	no	Diacylglycerol Kinase 5
Zm00001d017053	-0.10504	0.341949	no	-0.300825	0.000774693	yes	-0.250461	0.40715	no	Calcineurin-Like Metallo-Phosphoesterase Superfamily Protein
Zm00001d041883	0.377012	0.0905843	no	0.642665	0.000797958	yes	1.28691	2.23e-10	yes	Gata Transcription Factor 9
Zm00001d021305	-0.0172531	0.969839	no	-0.719186	0.000875551	yes	-0.402737	0.220941	no	Putative Adipose-Regulatory Protein (Seipin)
Zm00001d044850	0.0773957	0.766136	no	-0.46168	0.00107538	yes	-0.0554481	0.95899	no	Agamous-Like 66
Zm00001d007894	-0.0640217	0.899265	no	0.591691	0.00114459	yes	0.106443	0.928914	no	Gibberellin 20 Oxidase 2
Zm00001d009084	-0.130927	0.864069	no	-1.37961	0.00114575	yes	-0.551392	0.91274	no	S-Adenosyl-L-Methionine-Dependent Methyltransferases Superfamily Protein
Zm00001d007186	-0.129408	0.396972	no	-0.3817	0.00114591	yes	-0.663045	0.00211048	yes	Apyrase 2
Zm00001d017647	-0.0223748	0.9165	no	0.297069	0.00116795	yes	0.217622	0.516043	no	Protein Of Unknown Function (Duf581)
Zm00001d050382	-0.358045	0.151005	no	0.641917	0.00125101	yes	1.30764	9.06e-10	yes	Agenet Domain-Containing Protein / Bromo-Adjacent Homology (Bah) Domain-Containing Protein
Zm00001d012885	0.141788	0.560655	no	0.45428	0.00125398	yes	0.250535	0.644338	no	Proteinase Inhibitor, Propeptide
Zm00001d041514	0.0881993	0.269323	no	0.21071	0.00128332	yes	0.160593	0.680864	no	Protein Kinase Superfamily Protein
Zm00001d022475	-0.676909	0.488935	no	1.42379	0.00129652	yes	2.10066	1.59e-09	yes	Unannotated
Zm00001d023992	0.0373512	0.929045	no	0.484627	0.00130182	yes	-0.0840276	0.936542	no	Calcium-Binding Ef-Hand Family Protein
Zm00001d010965	0.602529	0.312723	no	1.26832	0.00135477	yes	0.431023	0.707791	no	Unannotated
Zm00001d036672	-0.131832	0.153723	no	-0.269437	0.00138527	yes	0.231779	0.433049	no	Enth/Anth/Vhs Superfamily Protein
Zm00001d014794	0.153969	0.156779	no	0.2993	0.00142	yes	0.036303	0.973952	no	Senescence/Dehydration-Associated Protein-Related
Zm00001d018668	-0.106305	0.457661	no	-0.32068	0.00142	yes	-0.131126	0.829977	no	Calcium-Dependent Lipid-Binding (Calb Domain) Family Protein
Zm00001d040243	0.21748	0.493301	no	-0.844121	0.00145973	yes	-0.201071	0.805961	no	Major Facilitator Superfamily Protein
Zm00001d038538	-0.157916	0.0835095	no	-0.269793	0.00149816	yes	0.0549861	0.95123	no	Unannotated
Zm00001d048346	-0.10195	0.609428	no	-0.403703	0.00151022	yes	-0.396067	0.315444	no	40S Ribosomal Protein Sa B
Zm00001d008841	-0.540537	NA	no	1.69125	0.00158258	yes	-0.741538	0.713783	no	17.6 Kda Class Ii Heat Shock Protein
Zm00001d017516	0.122427	0.293327	no	-0.295057	0.00166286	yes	-0.149575	0.751518	no	Actin Depolymerizing Factor 7
Zm00001d036499	0.469652	0.0541196	no	0.692768	0.00166437	yes	0.906447	0.000224354	yes	Unannotated
Zm00001d045270	0.127079	0.368688	no	0.322382	0.00167781	yes	0.304857	0.299753	no	Protein Of Unknown Function (Duf1191)
Zm00001d023379	-0.0895038	0.662971	no	-0.394563	0.00183805	yes	-0.0846279	0.91701	no	Pyruvate Kinase Family Protein
Zm00001d032307	0.681907	0.0767131	no	1.02734	0.00191098	yes	1.03642	0.0134444	yes	Unannotated
Zm00001d012085	0.0750655	0.582238	no	0.260412	0.00191493	yes	0.212441	0.517591	no	Blister
Zm00001d033797	0.0355106	0.788163	no	0.219389	0.00196968	yes	0.400541	0.0334302	yes	Unannotated
Zm00001d021739	-0.111114	0.554783	no	-0.389553	0.00202742	yes	0.162827	0.804065	no	Plac8 Family Protein
Zm00001d037976	0.202097	0.468805	no	-0.66401	0.00203759	yes	-0.195851	0.776944	no	Unannotated
Zm00001d014848	-0.0774791	0.642248	no	-0.313475	0.00208743	yes	-0.501688	0.0145216	yes	Catalase 2
Zm00001d019727	-0.0988832	0.215777	no	-0.225894	0.00220693	yes	-0.0957151	0.875541	no	Protein Kinase Superfamily Protein
Zm00001d012662	0.0479347	0.784045	no	-0.296679	0.00230764	yes	-0.26056	0.448529	no	Unannotated
Zm00001d007234	-0.116721	0.754536	no	-0.64786	0.00246387	yes	-0.6673	0.0171294	yes	Ascorbate Peroxidase 1
Zm00001d010214	0.0361814	0.937187	no	0.511635	0.00246387	yes	0.0217791	0.988819	no	Octicosapeptide/Phox/Bem1P Family Protein
Zm00001d020820	-0.629581	0.309879	no	-1.63737	0.00246666	yes	-1.4093	0.0573868	no	Unannotated
Zm00001d018443	-0.023656	0.865387	no	0.19361	0.0024686	yes	-0.33412	0.106848	no	Ankyrin Repeat Family Protein
Zm00001d010282	-0.178651	0.401424	no	-0.493985	0.00253764	yes	-0.301149	0.49044	no	Single-Stranded Nucleic Acid Binding R3H Protein
Zm00001d025892	-0.114622	0.843775	no	0.722384	0.00257734	yes	-0.391052	0.547163	no	Afg1-Like Atpase Family Protein
Zm00001d052338	-0.226666	0.64169	no	-0.948274	0.00262705	yes	-0.383465	0.594694	no	Clathrin Adaptor Complexes Medium Subunit Family Protein
Zm00001d023394	0.355919	0.141042	no	0.586582	0.00264371	yes	1.30018	1.33e-10	yes	D-Mannose Binding Lectin Protein With Apple-Like Carbohydrate-Binding Domain
Zm00001d038535	-0.00206489	0.998086	no	-1.06632	0.00269999	yes	-1.33088	0.000549554	yes	Ribosomal Protein L7Ae/L30E/S12E/Gadd45 Family Protein
Zm00001d018413	-0.593519	0.35349	no	-1.63782	0.00270682	yes	0.0168661	0.994418	no	Unannotated
Zm00001d020325	-0.233537	0.137213	no	-0.42806	0.00277657	yes	0.0301027	0.979887	no	Potassium Transporter Family Protein
Zm00001d020898	-1.12316	NA	no	1.76254	0.00287349	yes	-1.03443	0.683557	no	Heat Shock Protein 81.4
Zm00001d039870	-0.140898	0.107787	no	0.259308	0.00292265	yes	0.360201	0.094096	no	Rhomboid-Like 1
Zm00001d011792	-0.0907424	0.727139	no	-0.43762	0.00294413	yes	-0.114569	0.917643	no	Udp-D-Apiose/Udp-D-Xylose Synthase 2
Zm00001d043350	0.118645	0.186237	no	-0.236962	0.00307068	yes	0.204357	0.535152	no	Auxin-Responsive Gh3 Family Protein
Zm00001d022439	-0.174188	0.68955	no	-0.783415	0.00313394	yes	-0.440006	0.30583	no	Vacuolar Sorting Receptor Homolog 1
Zm00001d033775	0.0738755	0.963905	no	1.4471	0.00329084	yes	0.565943	0.683064	no	Purine Biosynthesis 4
Zm00001d042662	0.42476	0.0536372	no	0.610927	0.00329084	yes	0.73882	0.0045024	yes	1-Phosphatidylinositol-4-Phosphate 5-Kinases;Zinc Ion Binding;1-Phosphatidylinositol-3-Phosphate 5-Kinases
Zm00001d039517	-0.120633	0.107472	no	-0.238527	0.0033269	yes	-0.206088	0.538393	no	2-Oxoglutarate (2Og) And Fe(Ii)-Dependent Oxygenase Superfamily Protein
Zm00001d027924	-0.17522	0.497723	no	-0.509833	0.0037561	yes	0.216927	0.656841	no	Integrase-Type Dna-Binding Superfamily Protein
Zm00001d036819	-0.558171	0.0857779	no	-0.926031	0.00379224	yes	-0.843404	0.0274653	yes	Unannotated
Zm00001d043733	0.00525891	0.9773	no	0.217076	0.00383122	yes	0.0277624	0.982693	no	Sec14P-Like Phosphatidylinositol Transfer Family Protein
Zm00001d012428	-0.175468	0.312131	no	-0.414383	0.00389355	yes	-0.344211	0.249129	no	Unannotated
Zm00001d017732	-0.111061	0.327618	no	-0.253665	0.00393768	yes	-0.60057	0.000469813	yes	Expansin B2
Zm00001d012103	0.129449	0.395317	no	-0.34532	0.00396359	yes	-0.340389	0.21614	no	Aldolase Superfamily Protein
Zm00001d039623	-0.070133	0.436016	no	-0.195113	0.00399788	yes	0.250901	0.324128	no	Ring/U-Box Superfamily Protein
Zm00001d039039	-0.137329	0.614883	no	-0.493546	0.00408198	yes	-0.356557	0.332009	no	Cold Regulated 314 Thylakoid Membrane 2
Zm00001d020933	0.286413	0.730148	no	-1.75423	0.00422738	yes	0.549329	0.916667	no	Phenylalanine Ammonia-Lyase 4
Zm00001d038750	0.056799	0.67208	no	-0.230617	0.00422738	yes	-0.341769	0.146298	no	Ala-Interacting Subunit 1
Zm00001d048413	-0.0260295	0.833487	no	-0.17962	0.0042787	yes	-0.185366	0.680158	no	Peroxidase Superfamily Protein
Zm00001d048999	0.210897	0.780208	no	0.946102	0.0045394	yes	0.484145	0.484522	no	Unannotated
Zm00001d022567	-0.01875	0.898958	no	-0.194897	0.00457811	yes	-0.0853714	0.894961	no	Plant Invertase/Pectin Methylesterase Inhibitor Superfamily
Zm00001d053597	-0.0107765	0.937048	no	-0.181085	0.00467264	yes	-0.04771	0.964472	no	Pectate Lyase Family Protein
Zm00001d037826	-0.634785	0.116805	no	-1.10721	0.00467671	yes	-0.188833	0.888607	no	Alpha/Beta-Hydrolases Superfamily Protein
Zm00001d004326	-0.0443409	0.729091	no	-0.231304	0.00479639	yes	0.569141	0.000858718	yes	Low-Molecular-Weight Cysteine-Rich 69
Zm00001d006197	0.0251741	0.845902	no	0.187212	0.00479639	yes	0.350297	0.0987518	no	Atp Binding Microtubule Motor Family Protein
Zm00001d001545	0.360631	0.726169	no	1.33349	0.00488472	yes	1.67009	9.61e-05	yes	Unannotated
Zm00001d033531	-0.171966	0.700257	no	-0.773805	0.00506784	yes	-0.932876	0.00285349	yes	Unannotated
Zm00001d000529	0.152848	0.173374	no	-0.294557	0.00515748	yes	0.226456	0.657437	no	Unannotated
Zm00001d052636	0.451415	0.166948	no	0.741188	0.00538019	yes	0.32988	0.699542	no	Plant Protein Of Unknown Function (Duf247)
Zm00001d028194	0.137855	0.576705	no	-0.461728	0.0054725	yes	0.136759	0.840583	no	Insulinase (Peptidase Family M16) Protein
Zm00001d048545	0.0039918	0.993034	no	0.424671	0.00572965	yes	-0.0346542	0.978643	no	P-Loop Containing Nucleoside Triphosphate Hydrolases Superfamily Protein
Zm00001d053257	0.0326673	0.802439	no	0.195303	0.00583921	yes	0.0363024	0.97061	no	Protein Of Unknown Function (Duf1685)
Zm00001d039776	0.0171324	0.951718	no	-0.354032	0.00603217	yes	-0.242486	0.472884	no	Plac8 Family Protein
Zm00001d006651	0.121258	0.0754589	no	-0.191644	0.00603648	yes	-0.186956	0.574837	no	Tubulin Alpha-5
Zm00001d038974	-0.539573	0.113349	no	-0.912319	0.00627019	yes	0.0169412	0.99215	no	Alpha/Beta-Hydrolases Superfamily Protein
Zm00001d049223	-0.131628	0.562194	no	-0.454186	0.00627019	yes	-0.404725	0.181056	no	Zinc Finger Protein 1
Zm00001d014673	0.230847	0.243046	no	-0.503201	0.00649755	yes	-0.0606279	0.960713	no	Eukaryotic Translation Initiation Factor 4A1
Zm00001d037848	0.142798	0.0638147	no	-0.205953	0.00660192	yes	-0.024675	0.979887	no	Virb2-Interacting Protein 1
Zm00001d037483	-0.0120593	0.981533	no	0.524841	0.00664303	yes	-0.0680819	0.956995	no	Vesicle-Associated Membrane Protein 713
Zm00001d016135	0.567019	0.610941	no	1.48273	0.00675891	yes	0.00950937	0.996965	no	Unannotated
Zm00001d014038	0.119648	0.0879277	no	0.188988	0.0067724	yes	0.0080213	0.993495	no	Casein Kinase I-Like 6
Zm00001d040508	0.00851311	0.982709	no	-0.430037	0.00713415	yes	-0.196265	0.697115	no	Tubulin Beta-7 Chain
Zm00001d001868	-0.207677	0.152833	no	-0.395407	0.00719057	yes	-0.162153	0.775123	no	Protein Of Unknown Function (Duf2296)
Zm00001d009349	0.0492359	0.891863	no	-0.453725	0.00727473	yes	-0.227104	0.640516	no	Respiratory Burst Oxidase Protein F
Zm00001d049989	0.521482	0.179872	no	0.829947	0.00727473	yes	0.35853	0.807536	no	Hxxxd-Type Acyl-Transferase Family Protein
Zm00001d023440	0.167141	0.151005	no	0.2865	0.00733854	yes	0.159792	0.736249	no	Protein Of Unknown Function, Duf584
Zm00001d036821	-0.0958236	0.275981	no	-0.201145	0.00735783	yes	-0.306202	0.172158	no	Pectin Lyase-Like Superfamily Protein
Zm00001d020764	-0.106967	0.432627	no	0.257169	0.00752501	yes	-0.0858602	0.90779	no	Beta Carbonic Anhydrase 5
Zm00001d038671	0.33219	0.748241	no	1.22034	0.00755003	yes	-0.438245	0.810637	no	Topoisomerase Ii-Associated Protein Pat1
Zm00001d047362	0.13133	0.448746	no	0.32383	0.00776041	yes	0.475967	0.0214496	yes	Tobamovirus Multiplication Protein 3
Zm00001d025834	-0.330069	0.182089	no	-0.621783	0.00783571	yes	0.010216	0.993975	no	Inositol Transporter 2
Zm00001d045152	-0.101226	0.78448	no	-0.543876	0.00812887	yes	-0.208533	0.730317	no	Unannotated
Zm00001d018359	-0.00948395	0.980648	no	-0.39989	0.00813408	yes	-0.081827	0.938259	no	Serinc-Domain Containing Serine And Sphingolipid Biosynthesis Protein
Zm00001d019169	0.0272541	0.914244	no	-0.297409	0.0082876	yes	-0.0604414	0.949299	no	Kinase Associated Protein Phosphatase
Zm00001d033457	-0.0730711	0.355182	no	-0.170657	0.00850507	yes	0.147398	0.752688	no	Tubulin Beta 8
Zm00001d026178	0.186485	0.451551	no	0.496473	0.00862864	yes	0.491029	0.0640794	no	Tonoplast Intrinsic Protein 5;1
Zm00001d009994	0.0568358	0.569522	no	0.19593	0.00869153	yes	0.502813	0.00362422	yes	Unannotated
Zm00001d034072	0.228827	0.0671787	no	-0.338281	0.00869153	yes	-0.194238	0.736583	no	Udp-Glucose 6-Dehydrogenase Family Protein
Zm00001d015822	-0.577414	0.109496	no	-0.89926	0.00903884	yes	1.69392	5.29e-12	yes	Unannotated
Zm00001d015376	-0.346418	0.133987	no	-0.576455	0.00962846	yes	-0.935614	0.00120712	yes	Phosphoglycerate Kinase
Zm00001d045251a	0.0293594	0.891863	no	-0.255794	0.00985127	yes	-0.109662	0.86005	no	Acyl-Coa Oxidase 1
Zm00001d037181	0.909369	0.195146	no	1.40872	0.00994339	yes	1.18586	0.0733339	no	Unannotated
Zm00001d048209	0.050352	0.792064	no	0.263146	0.00994339	yes	0.47292	0.0129028	yes	Hydroxyproline-Rich Glycoprotein Family Protein
Zm00001d021954	0.266701	0.0835558	no	0.393429	0.0100898	yes	-0.122611	0.877377	no	Mo25 Family Protein
Zm00001d043483	-0.0287702	0.863777	no	0.202486	0.0101361	yes	0.211138	0.530499	no	Unannotated
Zm00001d038866	-0.183438	0.386966	no	-0.428629	0.0104853	yes	-0.259348	0.564569	no	Alpha/Beta-Hydrolases Superfamily Protein
Zm00001d009452	-0.00585381	0.987073	no	0.350088	0.0107783	yes	0.0887804	0.923103	no	Enth/Anth/Vhs Superfamily Protein
Zm00001d019172	0.249558	0.129948	no	0.39073	0.0111765	yes	-0.193785	0.765266	no	Alpha/Beta-Hydrolases Superfamily Protein
Zm00001d003138	0.417106	0.103191	no	-0.818945	0.0114658	yes	-0.28931	0.654098	no	Unannotated
Zm00001d009075	0.190233	0.331754	no	0.372861	0.0115485	yes	-0.0876144	0.936244	no	Phospholipase D P1
Zm00001d020963	-0.111459	0.599683	no	0.321605	0.0117886	yes	0.040682	0.975171	no	Hydroxy Methylglutaryl Coa Reductase 1
Zm00001d046599	0.0384616	0.939586	no	-0.5674	0.0118083	yes	-0.549978	0.0842505	no	Vacuolar Protein Sorting 46.1
Zm00001d047884	-0.219532	0.393416	no	-0.519099	0.0119899	yes	1.08342	0.000340771	yes	Regulator Of Vps4 Activity In The Mvb Pathway Protein
Zm00001d045127	0.0112533	0.969968	no	0.322875	0.0120023	yes	0.0462195	0.968703	no	Unannotated
Zm00001d016662	-0.162496	0.695765	no	-0.638122	0.0120355	yes	0.0434264	0.978643	no	Protein Of Unknown Function (Duf1624)
Zm00001d007032	0.114139	0.650184	no	-0.405296	0.0125055	yes	0.0896534	0.939864	no	Unannotated
Zm00001d046923	0.740531	0.10118	no	1.00529	0.0129506	yes	0.98515	0.0337008	yes	D-3-Phosphoglycerate Dehydrogenase
Zm00001d017734	-0.0545827	0.583398	no	-0.16824	0.0131725	yes	-0.298656	0.176478	no	Expansin B2
Zm00001d051676	-0.0933695	0.269323	no	0.187636	0.0133106	yes	-0.0260015	0.979186	no	Calcium-Dependent Arf-Type Gtpase Activating Protein Family
Zm00001d043083	-0.597853	0.181647	no	-1.07532	0.0135449	yes	-0.471339	0.500136	no	Auxin Efflux Carrier Family Protein
Zm00001d000526	-0.0759703	0.934648	no	0.806562	0.0140168	yes	1.79389	4.62e-12	yes	Unannotated
Zm00001d032509	0.584264	0.134626	no	0.868416	0.014889	yes	-0.287523	0.831719	no	Transducin/Wd40 Repeat-Like Superfamily Protein
Zm00001d046624	-0.0745099	0.595034	no	-0.208361	0.0148913	yes	0.359749	0.122048	no	Ring/U-Box Superfamily Protein
Zm00001d007968	0.0247698	0.929985	no	-0.29083	0.0152311	yes	-1.07999	3.47e-07	yes	General Regulatory Factor 7
Zm00001d024212	0.131134	0.416174	no	-0.316929	0.0152311	yes	-0.11568	0.861119	no	Diacylglycerol Kinase 5
Zm00001d017034	0.127694	0.0735745	no	-0.184293	0.0154303	yes	-0.107789	0.874029	no	Fimbrin-Like Protein 2
Zm00001d001864	-0.246942	0.828369	no	1.07537	0.0155796	yes	0.456195	0.704668	no	Uracil Dna Glycosylase
Zm00001d012687	0.115543	0.643105	no	0.353294	0.0155796	yes	0.44238	0.126148	no	Patatin-Like Phospholipase Family Protein
Zm00001d028497	-0.14284	0.268488	no	-0.26919	0.0160928	yes	0.512929	0.0186944	yes	Dynamin Related Protein 4C
Zm00001d048220	-0.251997	0.854015	no	1.19568	0.016336	yes	-1.67149	0.0823264	no	Outer Arm Dynein Light Chain 1 Protein
Zm00001d051690	-0.229208	0.569998	no	0.565782	0.0166013	yes	-0.400705	0.478827	no	Ring/Fyve/Phd Zinc Finger Superfamily Protein
Zm00001d005484	0.106744	0.338402	no	-0.219301	0.0167995	yes	0.238101	0.501676	no	Phospholipase D Delta
Zm00001d028015	0.124629	0.480704	no	0.30339	0.017175	yes	0.268743	0.425121	no	Hydroxyproline-Rich Glycoprotein Family Protein
Zm00001d016686	0.103277	0.134626	no	-0.161665	0.0175779	yes	-0.352185	0.0758032	no	Soluble N-Ethylmaleimide-Sensitive Factor Adaptor Protein 30
Zm00001d019191	-0.0669601	0.515193	no	-0.196173	0.0180258	yes	-0.0745513	0.917643	no	Ras-Related Small Gtp-Binding Family Protein
Zm00001d035779	-0.196464	0.399668	no	-0.434	0.0184173	yes	0.178827	0.763895	no	Alpha/Beta-Hydrolases Superfamily Protein
Zm00001d019180	-0.0565183	0.874406	no	-0.40239	0.0186566	yes	0.0162472	0.988818	no	Nudix Hydrolase Homolog 16
Zm00001d013962	-0.00447841	0.988898	no	0.303875	0.0187908	yes	-0.321641	0.305373	no	Ring/U-Box Superfamily Protein
Zm00001d032293	-0.0710416	0.652958	no	-0.236366	0.0187908	yes	0.0440592	0.97061	no	Transducin/Wd40 Repeat-Like Superfamily Protein
Zm00001d044315	-0.2545	0.0562617	no	-0.353282	0.0187908	yes	-0.485115	0.055989	no	Cystathionine Beta-Synthase (Cbs) Protein
Zm00001d049138	0.373828	0.449989	no	0.788469	0.0187908	yes	0.11035	0.956132	no	Atp-Dependent Protease La (Lon) Domain Protein
Zm00001d019377	-0.0222795	0.900882	no	0.188604	0.0188149	yes	0.346234	0.102187	no	Myosin 2
Zm00001d023529	0.483983	0.510464	no	1.05182	0.0189194	yes	0.727437	0.337087	no	Unannotated
Zm00001d026422	0.0966434	0.165951	no	-0.159965	0.0193711	yes	-0.0223772	0.981997	no	Plant Invertase/Pectin Methylesterase Inhibitor Superfamily
Zm00001d022182	-0.0242507	0.899265	no	0.202952	0.0200404	yes	0.012855	0.988914	no	Alpha/Beta-Hydrolases Superfamily Protein
Zm00001d020586	-0.00772652	0.962111	no	-0.17362	0.0200741	yes	-0.0346566	0.973919	no	Plant Invertase/Pectin Methylesterase Inhibitor Superfamily
Zm00001d033611	0.151866	0.416559	no	-0.354232	0.0201409	yes	0.139084	0.824369	no	Alkaline Phytoceramidase (Aphc)
Zm00001d045041	0.0169623	0.918453	no	0.180901	0.0206205	yes	0.32553	0.125227	no	Phosphoinositide Phosphatase Family Protein
Zm00001d002811	-0.536847	0.515188	no	-1.5413	0.0208743	yes	-0.739085	0.407343	no	Gata Transcription Factor 5
Zm00001d006841	0.025934	0.900763	no	0.221608	0.0215935	yes	0.075608	0.926412	no	Alpha/Beta-Hydrolases Superfamily Protein
Zm00001d035634	-0.254907	0.207162	no	-0.448397	0.021755	yes	-0.702205	0.00558011	yes	Act Domain-Containing Protein
Zm00001d028926	0.135186	0.134626	no	-0.202853	0.0220727	yes	0.453829	0.0316493	yes	Plant Neutral Invertase Family Protein
Zm00001d003162	-0.390895	0.42481	no	-0.911406	0.02219	yes	-0.0335656	0.985196	no	Constans-Like 3
Zm00001d033397	-0.149581	0.923511	no	1.18852	0.022521	yes	-0.0542464	0.98631	no	Cbs Domain-Containing Protein With A Domain Of Unknown Function (Duf21)
Zm00001d034125	0.135808	0.532378	no	0.337223	0.022521	yes	0.201784	0.718458	no	Casein Kinase Alpha 1
Zm00001d039684	-0.257835	0.21343	no	-0.442186	0.0228688	yes	-0.0968804	0.933479	no	Nucleotide Transporter 1
Zm00001d047542	-1.39858	0.0541819	no	1.07638	0.0230049	yes	-1.39408	0.206679	no	17.6 Kda Class Ii Heat Shock Protein
Zm00001d019094	-0.371416	0.545771	no	-1.13792	0.0233676	yes	0.171276	0.930049	no	Galactosyltransferase Family Protein
Zm00001d014933	-0.42132	0.536728	no	-1.31541	0.0236963	yes	-0.026951	0.990218	no	Nodulin Mtn21 /Eama-Like Transporter Family Protein
Zm00001d012007	-0.0839176	0.230882	no	0.158469	0.0239239	yes	-0.114495	0.824369	no	Cbs / Octicosapeptide/Phox/Bemp1 (Pb1) Domains-Containing Protein
Zm00001d013333	0.227754	0.396522	no	-0.561891	0.0242237	yes	0.343211	0.648598	no	Unannotated
Zm00001d027386	0.315271	0.112633	no	-0.500911	0.0242237	yes	0.485325	0.0673993	no	Phospholipase D Beta 1
Zm00001d023577	0.188611	0.358949	no	0.363918	0.0242895	yes	0.679623	0.00130079	yes	Unannotated
Zm00001d053026	-0.54542	0.460524	no	-1.41647	0.024502	yes	-0.184071	0.939864	no	Pentatricopeptide Repeat (Ppr-Like) Superfamily Protein
Zm00001d016846	0.0577344	0.672697	no	0.196768	0.0247593	yes	0.208569	0.525135	no	Protein Kinase Superfamily Protein
Zm00001d025258	-0.155502	0.503891	no	-0.380518	0.0247989	yes	-0.480016	0.0562731	no	Dihydrolipoamide Succinyltransferase
Zm00001d047302	-1.3393	0.0945125	no	1.15949	0.0254167	yes	-1.02614	0.408001	no	Casein Lytic Proteinase B3
Zm00001d030781	-0.0551951	0.957245	no	0.797149	0.0254759	yes	0.50988	0.399441	no	Actin Binding
Zm00001d003268	0.179852	0.253374	no	0.332098	0.02658	yes	0.00892567	0.993929	no	Ku70-Binding Family Protein
Zm00001d014519	0.121645	0.76348	no	-0.569124	0.0266201	yes	0.348992	0.373059	no	Translation Machinery Associated Tma7
Zm00001d017274	-0.580878	0.193019	no	-0.94566	0.0268028	yes	-0.768943	0.18417	no	Phe Ammonia Lyase 1
Zm00001d028344	-0.334944	0.0825951	no	-0.435459	0.027261	yes	-0.274151	0.936632	no	Cation Efflux Family Protein
Zm00001d005650	0.353427	0.280723	no	0.604643	0.0273231	yes	0.65178	0.0414217	yes	Su(Var)3-9 Homolog 5
Zm00001d050790	-0.0900011	0.842758	no	-0.533478	0.0275706	yes	-0.433511	0.408256	no	Unannotated
Zm00001d006913	0.184319	0.182788	no	0.279427	0.0279855	yes	0.00467158	0.995649	no	Haloacid Dehalogenase-Like Hydrolase (Had) Superfamily Protein
Zm00001d028818	0.213271	0.325531	no	0.382086	0.0290764	yes	0.218311	0.684993	no	Calpain-Type Cysteine Protease Family
Zm00001d011778	0.00804473	0.980182	no	-0.300148	0.0296721	yes	0.434748	0.0454929	yes	Tonoplast Intrinsic Protein 1;3
Zm00001d012524	0.0806738	0.226691	no	-0.154481	0.0296721	yes	0.0742679	0.916863	no	Sku5 Similar 12
Zm00001d048697	-0.279404	0.058403	no	-0.335997	0.0299079	yes	0.0471077	0.970203	no	Agamous-Like 65
Zm00001d053685	0.0515743	0.90732	no	-0.47436	0.0302675	yes	-0.585073	0.180028	no	Citrate Synthase Family Protein
Zm00001d006421	0.085212	0.702242	no	-0.30541	0.0303512	yes	0.0446177	0.97061	no	Unannotated
Zm00001d036395	-0.122908	0.662125	no	-0.411516	0.0308113	yes	0.0943214	0.918464	no	Protein Phosphatase 2C Family Protein
Zm00001d054038	-0.0267426	0.899265	no	-0.222676	0.0318035	yes	-0.2293	0.459062	no	Basic Helix-Loop-Helix (Bhlh) Dna-Binding Superfamily Protein
Zm00001d026536	-0.23341	0.0735745	no	-0.280898	0.0318114	yes	-0.260683	0.506497	no	Zinc Finger C-X8-C-X5-C-X3-H Type Family Protein
Zm00001d050430	0.107165	0.613071	no	-0.3186	0.0321427	yes	-0.0982654	0.91274	no	Stromal Cell-Derived Factor 2-Like Protein Precursor
Zm00001d029129	0.0640504	0.880496	no	0.434807	0.0321551	yes	-0.0389495	0.978643	no	Cation Efflux Family Protein
Zm00001d040340	-0.172457	0.331754	no	-0.328218	0.0328509	yes	-0.122077	0.891647	no	Pq-Loop Repeat Family Protein / Transmembrane Family Protein
Zm00001d023556	-0.475891	0.113349	no	-0.672721	0.0330299	yes	-0.577819	0.120266	no	Unannotated
Zm00001d030526	-0.0849042	0.269147	no	0.14978	0.0332876	yes	-0.114986	0.843317	no	Outer Arm Dynein Light Chain 1 Protein
Zm00001d009840	0.108847	0.368416	no	0.205896	0.0336925	yes	0.341831	0.212265	no	P-Loop Containing Nucleoside Triphosphate Hydrolases Superfamily Protein
Zm00001d021948	0.134077	0.0754492	no	0.168891	0.0336925	yes	0.358061	0.079961	no	Protein Kinase Superfamily Protein
Zm00001d001913	-0.0273416	0.886472	no	-0.209273	0.0343222	yes	-0.509503	0.011021	yes	Ubiquitin-Conjugating Enzyme 28
Zm00001d037492	0.0256352	0.965439	no	-0.597911	0.0344804	yes	-0.347282	0.507967	no	Inorganic H Pyrophosphatase Family Protein
Zm00001d044675	0.147465	0.719966	no	-0.572982	0.0352849	yes	-1.07173	0.000806602	yes	Unannotated
Zm00001d042274	-0.416238	0.0735745	no	-0.550135	0.03544	yes	-0.558387	0.0992762	no	Sec14P-Like Phosphatidylinositol Transfer Family Protein
Zm00001d046882	0.438227	0.210745	no	0.604506	0.0356033	yes	-0.207692	0.850989	no	Ypt/Rab-Gap Domain Of Gyp1P Superfamily Protein
Zm00001d031736	-2.28912	NA	no	1.28581	0.0360735	yes	-1.01074	0.491986	no	Winged-Helix Dna-Binding Transcription Factor Family Protein
Zm00001d004139	0.411757	0.305973	no	0.656096	0.0363916	yes	0.707372	0.0477357	yes	Heat Repeat ;Hect-Domain (Ubiquitin-Transferase)
Zm00001d036346	0.0673138	0.630121	no	-0.199961	0.0366978	yes	-0.106711	0.861119	no	Seven Transmembrane Mlo Family Protein
Zm00001d007167	0.0408825	0.965005	no	-0.899633	0.0367598	yes	0.435207	0.442717	no	Sos3-Interacting Protein 1
Zm00001d000430	0.269396	0.717766	no	0.817975	0.0370617	yes	0.203974	0.898228	no	Magnesium Transporter 2
Zm00001d001735	-0.227195	0.396282	no	-0.474733	0.0372577	yes	-0.239532	0.69878	no	Unannotated
Zm00001d034635	0.334064	0.47757	no	0.680537	0.0372577	yes	0.226905	0.865499	no	Chalcone-Flavanone Isomerase Family Protein
Zm00001d009669	-0.179691	0.0557605	no	-0.213057	0.0372623	yes	-0.0684841	0.938444	no	Major Facilitator Superfamily Protein
Zm00001d015096	0.162606	0.100103	no	-0.218107	0.0374066	yes	-0.16182	0.725904	no	Microtubule Associated Protein (Map65/Ase1) Family Protein
Zm00001d019666	-0.021347	0.923183	no	-0.210868	0.0374642	yes	-0.0457439	0.966357	no	Octicosapeptide/Phox/Bem1P (Pb1) Domain-Containing Protein / Tetratricopeptide Repeat (Tpr)-Containing Protein
Zm00001d052032	0.0757028	0.944648	no	-1.15626	0.037548	yes	0.628674	0.899668	no	Lysyl-Trna Synthetase 1
Zm00001d029734	0.166624	0.263631	no	0.269037	0.0379095	yes	0.403313	0.173745	no	Protein Of Unknown Function (Duf604)
Zm00001d026577	0.0962324	0.662622	no	0.244121	0.0379936	yes	-0.121151	0.861006	no	Granulin Repeat Cysteine Protease Family Protein
Zm00001d054090	0.452943	0.0502445	no	-0.609655	0.0381828	yes	0.184961	0.824369	no	Pleckstrin Homology (Ph) Domain-Containing Protein / Lipid-Binding Start Domain-Containing Protein
Zm00001d048510	0.690686	0.135605	no	0.943044	0.0384336	yes	0.588363	0.402292	no	Nucleic Acid Binding;Zinc Ion Binding;Dna Binding
Zm00001d028072	0.0125207	0.988459	no	-0.870628	0.0386715	yes	-0.431508	0.526666	no	Glycosyl Hydrolase Family 35 Protein
Zm00001d039089	-0.169806	0.790885	no	-0.801789	0.0386715	yes	-0.648875	0.269934	no	Lactate/Malate Dehydrogenase Family Protein
Zm00001d003538	0.825526	0.320982	no	1.31482	0.0387292	yes	0.231445	0.947774	no	Unannotated
Zm00001d001838	-0.255146	0.630219	no	-0.753121	0.0388424	yes	-0.27742	0.768582	no	Ap2/B3-Like Transcriptional Factor Family Protein
Zm00001d026893	0.181693	0.479439	no	0.377825	0.0392254	yes	0.613583	0.0200882	yes	Unannotated
Zm00001d048925	0.341154	0.544425	no	0.763587	0.0394761	yes	1.04382	0.0132656	yes	Udp-Glycosyltransferase Superfamily Protein
Zm00001d021433	0.200778	0.462461	no	0.417114	0.0414209	yes	-0.0859047	0.940464	no	High Mobility Group B3
Zm00001d022131	-0.491745	0.50689	no	-1.2112	0.0425682	yes	-0.562073	0.572698	no	20S Proteasome Subunit Paa2
Zm00001d029853	0.199393	0.633558	no	0.51357	0.0427298	yes	-0.19445	0.824369	no	Methylenetetrahydrofolate Reductase Family Protein
Zm00001d018352	0.264583	0.0862435	no	0.316264	0.0427511	yes	0.0112918	0.992767	no	Protein Kinase Superfamily Protein
Zm00001d013480	-0.0828648	0.880496	no	0.472789	0.0430113	yes	0.125639	0.91274	no	Unannotated
Zm00001d018326	0.380977	0.0869586	no	0.448067	0.0432203	yes	0.197936	0.824207	no	Mitogen-Activated Protein Kinase Kinase 4
Zm00001d010650	0.122764	0.742945	no	-0.475676	0.0448156	yes	-0.204777	0.763895	no	Calmodulin 5
Zm00001d033315	-0.359005	0.0843896	no	-0.424539	0.0448156	yes	-0.130127	0.881775	no	Ring/Fyve/Phd Zinc Finger Superfamily Protein
Zm00001d012679	0.584093	0.0836642	no	0.673832	0.0450053	yes	0.573662	0.220329	no	Unannotated
Zm00001d010828	-0.0813671	0.768843	no	-0.327053	0.0458098	yes	-0.0751931	0.939752	no	Alpha/Beta-Hydrolases Superfamily Protein
Zm00001d032555	0.0478022	0.880813	no	-0.334052	0.0460082	yes	0.644628	0.00190305	yes	Unannotated
Zm00001d006672	0.379956	0.110659	no	-0.567368	0.0465895	yes	-0.0867264	0.97061	no	Unannotated
Zm00001d014951	-0.148849	0.407684	no	-0.308365	0.0468491	yes	-0.178171	0.715838	no	Tmpit-Like Protein
Zm00001d030613	0.0163042	0.927963	no	0.168656	0.0471943	yes	0.178949	0.714181	no	Arabidopsis Inositol Phosphorylceramide Synthase 1
Zm00001d018112	-0.474697	0.168009	no	-0.651169	0.0475491	yes	-0.615411	0.106848	no	Rna-Binding (Rrm/Rbd/Rnp Motifs) Family Protein
Zm00001d025132	-0.0224797	0.913153	no	-0.187725	0.0477788	yes	-0.00872753	0.99388	no	Nucleic Acid-Binding, Ob-Fold-Like Protein
Zm00001d029211	-0.17285	0.0850542	no	-0.21085	0.0487154	yes	-0.112637	0.857711	no	Phosphatidyl Inositol Monophosphate 5 Kinase 4
Zm00001d013288	0.0300421	0.900127	no	-0.231487	0.0487258	yes	0.416276	0.0411752	yes	Protein Kinase Superfamily Protein
Zm00001d010592	-0.104518	0.118798	no	-0.152264	0.0497271	yes	0.294456	0.222425	no	Unannotated
Zm00001d033322	0.328843	0.133361	no	0.430984	0.0497271	yes	0.627987	0.0287297	yes	Dreb2A-Interacting Protein 2
Zm00001d051239	3.1081	NA	no	2.99136	NA	no	4.98561	3.43e-12	yes	Related To Ap2 4
Zm00001d042887	1.06581	0.163291	no	-0.175965	NA	no	2.10533	0.000107749	yes	Protein Of Unknown Function (Duf668)
Zm00001d038620	0.625499	0.606104	no	1.25949	NA	no	2.77222	3.95e-10	yes	Lysophosphatidyl Acyltransferase 5
Zm00001d017646	0.570868	0.127867	no	-0.437664	0.490711	no	1.28321	1.2e-05	yes	Protein Of Unknown Function (Duf581)
Zm00001d011759	-0.0596515	0.920016	no	-0.0606244	0.93205	no	-1.0777	0.0176386	yes	Trehalose-Phosphatase/Synthase 7
Zm00001d006650	0.0363026	0.806169	no	0.129208	0.738384	no	0.970272	2.03e-10	yes	Unannotated
Zm00001d026961	0.0942917	0.5093	no	0.121249	0.571175	no	0.6641	0.00263611	yes	Unannotated
Zm00001d036142	6.59159	NA	no	7.2268	NA	no	7.97811	2.7e-05	yes	Unannotated
Zm00001d029403	-0.029551	NA	no	1.37999	NA	no	3.01692	1.08e-12	yes	Protein Of Unknown Function (Duf581)
Zm00001d042443	0.851233	0.204518	no	-0.257062	NA	no	1.66377	0.000364412	yes	Btb And Taz Domain Protein 2
Zm00001d001803	-0.266267	NA	no	-0.480195	NA	no	2.30231	7.11e-07	yes	Plasma-Membrane Choline Transporter Family Protein
Zm00001d040623	-0.0127831	0.958592	no	0.102525	0.550806	no	0.9583	6.17e-10	yes	Protein Of Unknown Function (Duf3511)
Zm00001d033728	-0.501433	0.467462	no	-0.969265	0.10163	no	1.59621	5.6e-06	yes	Noc2P Family
Zm00001d012082	-0.516144	NA	no	-0.759487	NA	no	2.3475	1.59e-06	yes	Ring/U-Box Superfamily Protein
Zm00001d011823	0.00718264	0.993034	no	-0.327926	0.510891	no	-1.01093	0.0459865	yes	Protein Of Unknown Function (Duf630 And Duf632)
Zm00001d050107	0.588598	0.230137	no	0.743361	0.107262	no	1.43773	1.45e-05	yes	Oxophytodienoate-Reductase 3
Zm00001d032464	1.05695	NA	no	1.97692	NA	no	3.46618	0.00227859	yes	Kinesin Motor Family Protein
Zm00001d051950	-0.422416	NA	no	1.16756	NA	no	1.9482	0.0297399	yes	P-Loop Containing Nucleoside Triphosphate Hydrolases Superfamily Protein
Zm00001d018257	0.118112	0.900225	no	0.432287	0.474111	no	2.42309	2.02e-25	yes	Unannotated
Zm00001d029658	0.160893	NA	no	0.388846	NA	no	2.28637	0.00042267	yes	Unannotated
Zm00001d021412	-1.29075	NA	no	-2.25699	NA	no	-2.47793	0.0139769	yes	Galactose Oxidase/Kelch Repeat Superfamily Protein
Zm00001d049243	NA	NA	no	NA	NA	no	6.84207	0.00232563	yes	Unannotated
Zm00001d041299	-0.45409	0.21568	no	-0.302764	0.519159	no	-1.40792	0.000421523	yes	Beta-1,4-N-Acetylglucosaminyltransferase Family Protein
Zm00001d018831	0.331799	0.135579	no	0.20478	0.541843	no	0.681296	0.0490953	yes	Unannotated
Zm00001d034462	3.9965	NA	no	3.5388	NA	no	3.71974	0.0148061	yes	Protein Of Unknown Function (Duf2361)
Zm00001d045849	-0.533917	0.194414	no	-0.335992	0.619693	no	-1.60151	0.000649918	yes	Eukaryotic Aspartyl Protease Family Protein
Zm00001d046912	-0.0448712	0.969968	no	0.845722	0.112992	no	1.79434	2.21e-05	yes	Cyclin-Dependent Kinase B2;1
Zm00001d000522	-0.0381795	0.948584	no	0.419619	0.104348	no	1.2732	1.58e-08	yes	Unannotated
Zm00001d009612	1.23332	0.189705	no	0.397892	NA	no	1.77398	0.0168109	yes	Protein Of Unknown Function (Duf1645)
Zm00001d002827	0.302445	0.726964	no	0.104259	0.943696	no	2.23661	7.51e-15	yes	Geminivirus Rep Interacting Kinase 2
Zm00001d003841	0.308575	0.772974	no	0.949875	0.0968727	no	1.3109	0.00856112	yes	Nad(P)-Binding Rossmann-Fold Superfamily Protein
Zm00001d022179	-0.334956	NA	no	-0.220193	NA	no	1.39722	0.0352502	yes	Protein Kinase Superfamily Protein
Zm00001d046995	-1.21552	0.106869	no	-0.47454	0.658751	no	-2.42967	0.000812602	yes	Sec14P-Like Phosphatidylinositol Transfer Family Protein
Zm00001d024460	0.345581	0.0597547	no	0.211517	0.446396	no	0.623702	0.0067791	yes	Unannotated
Zm00001d016443	0.6215	NA	no	2.71836	NA	no	3.4233	0.0336388	yes	Peroxidase Superfamily Protein
Zm00001d010601	-0.296929	0.559314	no	-0.236036	0.692261	no	-1.57069	1.01e-05	yes	Cation/Hydrogen Exchanger 15
Zm00001d010144	-1.02254	0.36622	no	-1.29266	NA	no	1.6548	0.000605208	yes	Nac Domain Containing Protein 90
Zm00001d000158	1.06306	0.109459	no	0.750379	NA	no	1.38608	0.0271299	yes	Ankyrin Repeat Family Protein
Zm00001d048449	-0.532387	0.292756	no	-0.686632	0.199566	no	-1.4028	0.00204035	yes	Unannotated
Zm00001d009005	-0.801129	0.0706508	no	0.430982	0.433041	no	-1.46647	0.000861537	yes	Enth/Vhs Family Protein
Zm00001d040375	0.00751865	0.994894	no	-0.0207633	0.992399	no	1.13697	0.00604462	yes	Triosephosphate Isomerase
Zm00001d040393	-1.94777	NA	no	-0.917604	NA	no	-3.48122	0.000433756	yes	Bsd Domain-Containing Protein
Zm00001d051991	0.176633	NA	no	1.70987	NA	no	3.11315	1.33e-08	yes	Pif1 Helicase
Zm00001d015644	-0.0411447	0.949169	no	0.206995	0.649919	no	0.86388	0.000802138	yes	Unannotated
Zm00001d007530	0.561911	NA	no	-0.00236751	NA	no	3.35933	6.98e-07	yes	Protein Phosphatase 2C Family Protein
Zm00001d028576	-0.0785426	0.937187	no	0.622244	0.142288	no	1.29649	0.0035749	yes	Protein Of Unknown Function (Duf604)
Zm00001d029402	-1.62856	NA	no	0.641975	NA	no	2.09035	0.0206315	yes	Basic Helix-Loop-Helix (Bhlh) Dna-Binding Superfamily Protein
Zm00001d014640	-0.388246	0.665242	no	0.655831	0.27209	no	1.38892	0.000117866	yes	Histone Mono-Ubiquitination 1
Zm00001d000868	0.420234	0.113349	no	0.314997	0.35995	no	1.1121	0.00199465	yes	Unannotated
Zm00001d036903	0.168276	0.72866	no	0.200379	0.67987	no	1.61679	2.23e-13	yes	Plant Tudor-Like Rna-Binding Protein
Zm00001d040120	0.685945	0.323623	no	0.986463	0.0506247	no	1.28937	0.00548679	yes	Unannotated
Zm00001d043612	0.0458485	0.949169	no	0.0135666	0.992399	no	0.979389	0.000269207	yes	Protein Of Unknown Function (Duf581)
Zm00001d026434	-0.0834491	0.268488	no	-0.0493111	0.680795	no	0.385143	0.0397706	yes	Unannotated
Zm00001d053654	0.0816295	0.765907	no	0.0964402	0.744285	no	0.857085	2.05e-06	yes	Plant Protein Of Unknown Function (Duf868)
Zm00001d014317	0.7112	0.113617	no	0.854964	0.0698925	no	1.29757	0.0003219	yes	Unannotated
Zm00001d053401	-0.145568	0.846068	no	0.253218	0.691095	no	1.18866	4.78e-05	yes	Cyclic Nucleotide Gated Channel 1
Zm00001d007180	0.283054	0.368335	no	0.370624	0.211943	no	1.08287	1.22e-06	yes	Cytochrome P450, Family 714, Subfamily A, Polypeptide 1
Zm00001d020592	2.73329	NA	no	0.479915	NA	no	9.75515	0.00496453	yes	Unannotated
Zm00001d022266	-0.524992	0.677551	no	-0.234689	NA	no	-2.09537	0.0152138	yes	Dna-Binding Storekeeper Protein-Related Transcriptional Regulator
Zm00001d031328	-0.475056	0.193375	no	-0.123772	0.858657	no	-0.914414	0.0112828	yes	Cbf1-Interacting Co-Repressor Cir, N-Terminal;Pre-Mrna Splicing Factor
Zm00001d013199	-0.095667	0.922564	no	-0.0640843	0.960158	no	1.15656	0.000378031	yes	Exostosin Family Protein
Zm00001d026856	0.384225	0.367413	no	0.0639572	0.950993	no	1.28584	5.01e-06	yes	Unannotated
Zm00001d044192	0.243869	0.60046	no	0.0278151	0.976934	no	1.25425	6.52e-05	yes	Transmembrane Amino Acid Transporter Family Protein
Zm00001d013108	-0.383773	0.0958503	no	0.276664	0.286889	no	0.920057	1.81e-05	yes	Fasciclin-Like Arabinogalactan Protein 17 Precursor
Zm00001d037062	1.93167	NA	no	1.91689	NA	no	2.22166	0.00694479	yes	Basic Helix-Loop-Helix (Bhlh) Dna-Binding Superfamily Protein
Zm00001d000841	0.742923	0.108718	no	-0.0285146	0.988535	no	1.62622	1.36e-06	yes	Unannotated
Zm00001d009512	-0.257988	0.809936	no	0.632293	0.313541	no	1.94485	1.92e-07	yes	Rna-Binding Protein 47A
Zm00001d018027	-0.272684	0.2411	no	-0.043715	0.934392	no	-1.56761	2.7e-08	yes	Unannotated
Zm00001d016059	-0.128521	0.822436	no	-0.390837	0.340744	no	0.647782	0.034464	yes	Arabinogalactan Protein 16
Zm00001d042376	-0.136071	0.880496	no	0.0976374	0.9298	no	1.03857	0.00191965	yes	Protein Of Unknown Function (Duf506)
Zm00001d030506	-0.100255	0.808173	no	-0.337582	0.220657	no	-1.07332	1.45e-05	yes	Myo-Inositol-1-Phosphate Synthase 2
Zm00001d011604	-0.345757	NA	no	0.574182	NA	no	2.03022	0.00155537	yes	Unannotated
Zm00001d013829	-0.940355	NA	no	0.552333	NA	no	1.9573	2.39e-05	yes	Embryo Defective 2016
Zm00001d005679	-0.438693	NA	no	1.27854	0.104221	no	1.75499	0.00173183	yes	Unannotated
Zm00001d020188	1.99198	NA	no	2.48684	NA	no	3.44611	3.94e-06	yes	Arginine Methyltransferase 11
Zm00001d020227	0.368936	0.67208	no	0.803548	0.146134	no	2.09546	5.31e-11	yes	Transducin Family Protein / Wd-40 Repeat Family Protein
Zm00001d024505	-0.129738	NA	no	1.19067	NA	no	2.50039	5.9e-05	yes	Unannotated
Zm00001d013211	-0.248369	0.708019	no	0.0659534	0.951892	no	1.16481	8.66e-05	yes	Unannotated
Zm00001d007595	-0.125859	0.86254	no	0.382715	0.397426	no	1.1907	3.29e-05	yes	Letm1-Like Protein
Zm00001d029056	-0.421821	0.144874	no	-0.338447	0.354291	no	-0.770255	0.015765	yes	Vacuolar Sorting Receptor 2
Zm00001d049284	-0.520677	0.69342	no	0.269874	NA	no	1.83813	3.08e-05	yes	Unannotated
Zm00001d042692	-0.648674	0.0723614	no	0.404015	0.293955	no	0.851696	0.0195922	yes	Mate Efflux Family Protein
Zm00001d037536	-0.62127	0.0539463	no	0.210087	0.680659	no	0.905227	0.000709108	yes	Ring/U-Box Superfamily Protein
Zm00001d044618	1.24833	NA	no	1.4781	NA	no	2.18905	0.00089532	yes	Major Facilitator Superfamily Protein
Zm00001d027916	-0.0216758	0.983445	no	0.0709304	0.953241	no	1.15005	0.000224354	yes	Phosphoinositide Phosphatase Family Protein
Zm00001d013678	-1.17038	NA	no	1.61142	NA	no	2.4504	0.000273816	yes	Unannotated
Zm00001d041105	0.472165	0.4097	no	0.401515	0.613866	no	1.24522	0.000598966	yes	Ubiquitin-Protein Ligase 1
Zm00001d043845	0.153057	0.460524	no	-0.0333394	0.941344	no	0.783248	2.45e-05	yes	Nadh-Dependent Glutamate Synthase 1
Zm00001d000736	0.0265829	NA	no	0.858544	NA	no	4.24024	1.41e-11	yes	Unannotated
Zm00001d052076	0.0939588	0.939586	no	0.391844	0.688357	no	1.05759	0.0225209	yes	Unannotated
Zm00001d027665	0.00140344	0.998556	no	0.42198	0.182353	no	1.05826	1.53e-05	yes	Arm Repeat Superfamily Protein
Zm00001d016340	0.663794	NA	no	2.00616	NA	no	2.18719	0.00185989	yes	Unannotated
Zm00001d015837	-0.765201	NA	no	1.37821	NA	no	3.02757	0.00173942	yes	Outer Envelope Protein Of 80 Kda
Zm00001d023795	0.282673	0.566405	no	0.359031	0.471634	no	1.16489	2.22e-05	yes	Ubiquitin-Protein Ligase 2
Zm00001d001631	-0.115823	NA	no	1.45936	NA	no	2.58119	0.00353317	yes	Unannotated
Zm00001d011075	0.55262	NA	no	1.03837	NA	no	2.01066	0.00607577	yes	Adenine Phosphoribosyl Transferase 3
Zm00001d022957	-0.00279926	0.998086	no	0.187878	0.806534	no	1.71885	1.03e-07	yes	Unannotated
Zm00001d035570	-0.503785	0.724828	no	0.455796	NA	no	1.30339	0.0328093	yes	Glycosyl Hydrolase Family 38 Protein
Zm00001d041144	-0.744079	0.185332	no	-0.410018	0.624738	no	-1.95425	0.00170569	yes	Copper Ion Binding;Cobalt Ion Binding;Zinc Ion Binding
Zm00001d047234	1.97542	NA	no	2.04356	NA	no	2.95931	0.015132	yes	Pseudouridine Synthase Family Protein
Zm00001d001848	0.412378	0.303171	no	0.0916181	0.916582	no	1.36857	2.81e-07	yes	Zinc Finger, C3Hc4 Type (Ring Finger) Family Protein
Zm00001d019881	-0.181513	0.904204	no	-0.703477	NA	no	1.12882	0.0430977	yes	Auxin Transport Protein (Big)
Zm00001d017128	-0.170295	0.922301	no	0.119265	NA	no	1.90598	1.05e-05	yes	Protein Kinase Superfamily Protein
Zm00001d026584	-0.054555	0.904204	no	-0.455629	0.0592499	no	-0.999814	0.00571854	yes	Adenosine Kinase
Zm00001d029507	0.255342	NA	no	1.91899	NA	no	2.11544	0.00442111	yes	Unannotated
Zm00001d005127	0.214765	0.886704	no	-0.309338	NA	no	1.18965	0.0451989	yes	Ubiquitin-Protein Ligase 1
Zm00001d043093	0.509146	0.0860115	no	0.175162	0.792972	no	0.807226	0.00939671	yes	Arm Repeat Superfamily Protein
Zm00001d016045	-0.367934	NA	no	0.982392	NA	no	2.38097	0.00588858	yes	Isoamylase 1
Zm00001d035436	-0.0868247	0.928679	no	0.459303	0.35995	no	1.18381	0.000363816	yes	Tubby Like Protein 8
Zm00001d008429	0.108776	0.891863	no	-0.454814	0.39229	no	0.832438	0.0161556	yes	Sin3-Like 3
Zm00001d033117	0.74355	NA	no	0.0379247	NA	no	2.52338	0.000211115	yes	Protein Of Unknown Function (Duf1022)
Zm00001d053260	0.852268	NA	no	0.171871	NA	no	1.7541	0.0271715	yes	Calcium-Dependent Lipid-Binding Family Protein
Zm00001d018313	-0.438615	0.710525	no	0.365626	0.739786	no	1.753	7.04e-05	yes	Polyamine Oxidase 3
Zm00001d053826	1.40509	NA	no	1.06794	NA	no	2.50681	0.0297487	yes	Binding
Zm00001d047468	0.108071	0.791769	no	-0.258982	0.404226	no	0.604834	0.0287297	yes	Golgi-Body Localisation Protein Domain ;Rna Pol Ii Promoter Fmp27 Protein Domain
Zm00001d008303	0.00979778	NA	no	0.759207	NA	no	1.93745	0.00146702	yes	Unannotated
Zm00001d049843	-0.111732	0.21351	no	-0.113925	0.193831	no	-0.955053	1.42e-05	yes	Expansin B2
Zm00001d034624	0.239809	0.754314	no	0.102164	0.93208	no	1.07037	0.00653243	yes	Unannotated
Zm00001d051994	3.96522	NA	no	5.28909	NA	no	7.33282	0.000353616	yes	Protein Of Unknown Function (Duf789)
Zm00001d047367	0.191678	0.783194	no	0.360987	0.523882	no	1.4424	6.98e-07	yes	Cysteine Proteinases Superfamily Protein
Zm00001d037951	0.814911	NA	no	0.629471	NA	no	2.13655	0.00327837	yes	Target Of Rapamycin
Zm00001d034961	-4.05998	NA	no	-3.79027	NA	no	2.81795	0.00356459	yes	Myosin Heavy Chain-Related
Zm00001d005778	-0.609853	NA	no	0.666575	NA	no	1.72671	0.0314297	yes	Npk1-Related Protein Kinase 1
Zm00001d038844	0.783725	0.257458	no	0.0870813	NA	no	1.22595	0.0357638	yes	Myosin Family Protein With Dil Domain
Zm00001d008181	-0.317364	0.684549	no	0.186533	0.842541	no	1.46067	3.45e-06	yes	Unannotated
Zm00001d004443	0.422079	0.34025	no	-0.599945	0.266839	no	-2.21598	4.15e-07	yes	Cinnamyl Alcohol Dehydrogenase 9
Zm00001d036825	-0.201244	0.700257	no	0.342769	0.4029	no	1.0948	1.28e-05	yes	Unannotated
Zm00001d040320	0.29378	0.474571	no	0.540622	0.0987476	no	0.970712	0.00288144	yes	Heat Shock Protein Dnaj With Tetratricopeptide Repeat
Zm00001d030642	0.0552292	0.891863	no	-0.150343	0.634871	no	-0.674948	0.021271	yes	Protein Of Unknown Function, Duf538
Zm00001d011959	-0.683123	0.462461	no	-0.0921244	0.961459	no	1.12796	0.0291401	yes	Exostosin Family Protein
Zm00001d043822	1.91049	NA	no	1.9091	NA	no	2.50364	0.00187965	yes	Unannotated
Zm00001d005310	0.92594	NA	no	1.89519	NA	no	3.66506	0.0138733	yes	Unannotated
Zm00001d007943	-0.319337	NA	no	1.05523	NA	no	1.71505	0.0435222	yes	Phd Finger Family Protein
Zm00001d038845	0.471002	0.0784908	no	0.378019	0.367085	no	0.958778	0.000646256	yes	Myosin Family Protein With Dil Domain
Zm00001d034555	0.568446	0.42481	no	0.56195	0.522172	no	1.08594	0.0375507	yes	Nb-Arc Domain-Containing Disease Resistance Protein
Zm00001d002156	0.0194065	0.963789	no	-0.251973	0.295647	no	-0.712352	0.0171294	yes	Acyl-Coa N-Acyltransferases (Nat) Superfamily Protein
Zm00001d012675	0.355729	0.219948	no	-0.322018	0.470257	no	-0.980611	0.0138733	yes	Glutathione S-Transferase Family Protein
Zm00001d007063	0.371434	NA	no	0.650087	NA	no	2.43886	0.000604146	yes	Unannotated
Zm00001d008077	1.079	NA	no	0.926128	NA	no	2.80069	0.0112307	yes	Unannotated
Zm00001d017733	-0.0562718	0.73704	no	-0.0975797	0.600416	no	-0.595517	0.000601882	yes	Expansin B2
Zm00001d017850	0.000496528	0.999315	no	-0.0331349	0.94556	no	-0.592257	0.0168509	yes	Ribosomal Protein L31E Family Protein
Zm00001d014900	0.132965	0.929985	no	-0.0720717	0.972399	no	1.15741	0.0346757	yes	Transcription Factor Jumonji (Jmjc) Domain-Containing Protein
Zm00001d045848	-0.094119	0.961599	no	0.755414	NA	no	1.73164	0.0013394	yes	Pif1 Helicase
Zm00001d033984	-0.222059	0.424489	no	-0.407725	0.132019	no	0.605529	0.0117222	yes	Beige/Beach Domain ;Wd Domain, G-Beta Repeat Protein
Zm00001d017881	-0.0998026	0.212667	no	0.00150667	0.995573	no	-0.4215	0.0291105	yes	Calcium-Dependent Arf-Type Gtpase Activating Protein Family
Zm00001d008583	0.283538	NA	no	0.122198	NA	no	2.36326	0.00177435	yes	Metallo-Hydrolase/Oxidoreductase Superfamily Protein
Zm00001d037156	0.409603	NA	no	0.250348	NA	no	1.67973	0.0079788	yes	Phd Finger Family Protein
Zm00001d051595	0.0548816	0.891863	no	-0.0426755	0.932453	no	-0.597499	0.0215382	yes	Delta Subunit Of Mt Atp Synthase
Zm00001d018733	0.501717	NA	no	1.53216	NA	no	4.1687	0.000224354	yes	Unannotated
Zm00001d032536	0.595612	0.473874	no	0.629965	0.503239	no	1.46082	0.00328305	yes	Protein Of Unknown Function (Duf607)
Zm00001d051296	0.721986	0.146983	no	0.3283	0.720991	no	1.51428	0.000103331	yes	Ub-Like Protease 1B
Zm00001d035044	-0.00993587	NA	no	0.750925	NA	no	1.92356	0.0369145	yes	Unannotated
Zm00001d048546	0.483051	0.669609	no	-0.291468	NA	no	1.31624	0.02854	yes	Transcription Regulators
Zm00001d048245	0.00700241	0.966851	no	-0.0190704	0.927143	no	-0.465422	0.00877244	yes	Leucine-Rich Repeat (Lrr) Family Protein
Zm00001d048392	0.451958	0.123979	no	0.27229	0.54841	no	0.679412	0.0333378	yes	Denn (Aex-3) Domain-Containing Protein
Zm00001d047989	-0.150617	0.929553	no	0.51843	0.626443	no	1.55176	0.00295998	yes	Unannotated
Zm00001d023796	0.563778	0.338402	no	0.287267	0.770513	no	1.20195	0.00287543	yes	Helicases;Atp-Dependent Helicases;Nucleic Acid Binding;Atp Binding;Dna-Directed Dna Polymerases;Dna Binding
Zm00001d048095	0.198438	0.470416	no	0.0939506	0.837278	no	0.835594	6.54e-05	yes	U5 Small Nuclear Ribonucleoprotein Helicase
Zm00001d002007	-0.372639	0.639065	no	0.247312	0.778712	no	1.44053	1.11e-05	yes	P-Loop Containing Nucleoside Triphosphate Hydrolases Superfamily Protein
Zm00001d029060	1.96926	NA	no	-0.784573	NA	no	2.39188	0.00503746	yes	Microtubule Associated Protein (Map65/Ase1) Family Protein
Zm00001d037346	0.411011	0.366815	no	-0.0910403	0.944588	no	0.987657	0.0103878	yes	P-Loop Containing Nucleoside Triphosphate Hydrolases Superfamily Protein
Zm00001d020414	0.345127	NA	no	0.725958	NA	no	1.65286	0.0269614	yes	Forms Aploid And Binucleate Cells 1C
Zm00001d043982	0.211002	0.76018	no	-0.0290225	0.983155	no	1.14976	0.000287483	yes	Ring/U-Box Superfamily Protein
Zm00001d000452	-0.0508203	NA	no	0.919727	NA	no	1.84354	0.0210405	yes	Unannotated
Zm00001d023342	-0.0683751	0.96984	no	0.216257	NA	no	1.52573	0.00726708	yes	Zinc Induced Facilitator-Like 1
Zm00001d043206	-1.43493	NA	no	-0.337717	NA	no	-2.19656	0.0167684	yes	Unannotated
Zm00001d053643	-0.0467338	0.780208	no	0.0391361	0.858657	no	-0.468983	0.0316493	yes	Tpx2 (Targeting Protein For Xklp2) Protein Family
Zm00001d051399	-0.230612	0.6173	no	0.373897	0.296478	no	0.809103	0.0326978	yes	U-Box Domain-Containing Protein Kinase Family Protein
Zm00001d046420	-0.499942	0.301473	no	-0.15986	0.845472	no	1.1529	0.00014908	yes	Plant Tudor-Like Rna-Binding Protein
Zm00001d039120	0.770265	0.523262	no	0.950237	NA	no	1.66025	0.0167703	yes	Chaperone Dnaj-Domain Superfamily Protein
Zm00001d017460	-0.440118	0.283483	no	-0.355586	0.519178	no	-0.894897	0.0207738	yes	Ubiquitin C-Terminal Hydrolase 3
Zm00001d002302	0.170418	0.758541	no	0.110893	0.880065	no	0.815209	0.0112357	yes	Aaa-Type Atpase Family Protein
Zm00001d015780	0.0986881	0.439825	no	0.202173	0.0567586	no	-0.542125	0.00428274	yes	Tpx2 (Targeting Protein For Xklp2) Protein Family
Zm00001d043851	0.245903	0.100748	no	-0.173913	0.432949	no	-0.536016	0.0183225	yes	Amp-Dependent Synthetase And Ligase Family Protein
Zm00001d006428	0.387737	0.458935	no	0.0130454	0.992399	no	0.843433	0.0123464	yes	Chromatin Remodeling 4
Zm00001d014252	-0.422716	0.590941	no	-0.504358	0.518462	no	1.42612	5.71e-05	yes	Homeobox-Leucine Zipper Family Protein / Lipid-Binding Start Domain-Containing Protein
Zm00001d010321	1.5545	NA	no	2.81091	NA	no	5.84271	0.0168109	yes	Pyruvate Orthophosphate Dikinase
Zm00001d020720	0.00112922	NA	no	-0.656175	NA	no	2.27965	0.0321331	yes	Unannotated
Zm00001d027809	-0.18276	0.877126	no	-0.160369	0.905699	no	1.28668	0.00085988	yes	Tetratricopeptide Repeat (Tpr)-Like Superfamily Protein
Zm00001d037629	0.708224	NA	no	0.820776	NA	no	1.9452	0.041897	yes	Unannotated
Zm00001d042416	0.0166036	0.980648	no	0.0948107	0.880065	no	0.942449	8.54e-05	yes	P-Loop Containing Nucleoside Triphosphate Hydrolases Superfamily Protein
Zm00001d047788	0.519446	0.128721	no	0.261795	0.631872	no	-0.988904	0.0254089	yes	Histone Superfamily Protein
Zm00001d009336	0.0625748	0.946691	no	0.335882	0.584937	no	0.953383	0.00616137	yes	Heat Repeat-Containing Protein
Zm00001d015804	0.139734	0.829674	no	-0.165454	0.823707	no	-0.953932	0.0318069	yes	Calcium-Dependent Arf-Type Gtpase Activating Protein Family
Zm00001d049923	0.762129	NA	no	1.49056	NA	no	2.5864	0.0073558	yes	Ubiquitin-Conjugating Enzyme 29
Zm00001d049346	-0.577303	0.335179	no	0.322008	0.651947	no	1.07183	0.00499119	yes	Rna-Binding (Rrm/Rbd/Rnp Motifs) Family Protein
Zm00001d013906	1.74842	NA	no	2.74951	NA	no	4.65757	0.00812293	yes	Mate Efflux Family Protein
Zm00001d021635	0.0869603	0.923511	no	-0.126065	0.893965	no	-1.30472	0.00281241	yes	Unannotated
Zm00001d006474	0.0300104	0.966678	no	-0.256803	0.628881	no	-0.771011	0.0430977	yes	Ubiquitin-Like Superfamily Protein
Zm00001d040076	-0.229239	0.659233	no	0.128981	0.852059	no	0.676347	0.0430397	yes	Phosphatidyl Serine Synthase Family Protein
Zm00001d039693	0.450361	0.14195	no	0.275659	0.549122	no	0.895446	0.00380828	yes	Arm Repeat Superfamily Protein
Zm00001d038583	-0.0651006	0.965787	no	0.675681	0.415004	no	1.76226	1.56e-05	yes	Structural Maintenance Of Chromosome 3
Zm00001d005779	0.450719	NA	no	0.613482	NA	no	1.75915	0.0167684	yes	Unannotated
Zm00001d034339	0.749577	0.0969818	no	0.200895	0.852664	no	1.30018	0.00191965	yes	Inhibitor-3
Zm00001d036755	-0.107335	NA	no	0.843742	NA	no	2.50567	0.0454685	yes	Snf7 Family Protein
Zm00001d030557	-0.354324	0.0860754	no	-0.235906	0.442053	no	-0.750155	0.0174303	yes	Alanine Aminotransferase 2
Zm00001d031519	0.076816	0.949169	no	0.459996	0.57121	no	1.64828	6.8e-07	yes	Unannotated
Zm00001d015811	-0.0482672	0.842758	no	0.222042	0.0840759	no	0.808732	1.36e-06	yes	Alpha/Beta-Hydrolases Superfamily Protein
Zm00001d017121	0.153306	0.302623	no	-0.212323	0.166027	no	-0.835194	4.29e-06	yes	Glyceraldehyde-3-Phosphate Dehydrogenase C2
Zm00001d002695	-0.205389	0.0704417	no	-0.236175	0.0668631	no	0.827104	6.28e-06	yes	Phosphatidylinositol N-Acetyglucosaminlytransferase Subunit P-Related
Zm00001d043989	-0.265048	0.36622	no	0.23813	0.43449	no	1.0185	7.32e-06	yes	Galactose Oxidase/Kelch Repeat Superfamily Protein
Zm00001d031733	4.47271	NA	no	NA	NA	no	8.09001	1.73e-05	yes	Unannotated
Zm00001d019226	0.103981	0.304157	no	-0.0394961	0.835875	no	0.698986	2.39e-05	yes	Heavy Metal Atpase 2
Zm00001d008803	-0.00448835	0.984024	no	0.0462664	0.803829	no	0.656604	6.71e-05	yes	Unannotated
Zm00001d035960	-1.32494	NA	no	-0.870507	NA	no	2.70249	8.57e-05	yes	Nuclear Rna Polymerase C2
Zm00001d031875	0.112077	0.202017	no	0.0319323	0.862941	no	0.63784	0.000105751	yes	Phosphate Transporter 1;7
Zm00001d029608	0.0289388	0.904787	no	-0.121269	0.480231	no	0.696674	0.000107887	yes	Mscs-Like 2
Zm00001d034463	0.461011	0.10233	no	-0.0116902	0.992399	no	0.996374	0.000131243	yes	Phytochrome-Associated Protein 2
Zm00001d035042	0.504663	0.0685011	no	0.112215	0.871439	no	0.983819	0.000160131	yes	Ccch-Type Zinc Finger Protein With Arm Repeat Domain
Zm00001d009562	0.0800381	0.738489	no	0.0936096	0.693885	no	0.665288	0.000222456	yes	Homeodomain-Like Transcriptional Regulator
Zm00001d016634	0.0848705	0.880496	no	-0.140481	0.784795	no	0.873934	0.000227231	yes	Protein Of Unknown Function (Duf803)
Zm00001d031727	0.48416	NA	no	0.535321	NA	no	6.04411	0.000257834	yes	Groes-Like Zinc-Binding Alcohol Dehydrogenase Family Protein
Zm00001d044674	-1.42364	NA	no	1.05719	0.156181	no	-4.22205	0.000318972	yes	Unannotated
Zm00001d048848	NA	NA	no	NA	NA	no	7.44727	0.00033409	yes	Unannotated
Zm00001d048851	NA	NA	no	NA	NA	no	7.43244	0.000411175	yes	Unannotated
Zm00001d036965	0.238375	0.0998418	no	-0.070227	0.823542	no	0.704797	0.000415141	yes	Zinc Transporter 4 Precursor
Zm00001d040561	-0.275483	0.140166	no	0.0768713	0.832072	no	0.701963	0.000580146	yes	Unannotated
Zm00001d019156	-2.16411	NA	no	-1.85887	NA	no	5.57232	0.000603178	yes	Unannotated
Zm00001d032450	0.110771	0.816615	no	0.470845	0.0620774	no	0.832918	0.000625379	yes	Protein Of Unknown Function (Duf604)
Zm00001d024796	0.0635138	0.899457	no	0.00609839	0.994408	no	0.773689	0.000649918	yes	Phosphoglycerate Mutase Family Protein
Zm00001d038752	-3.23705	NA	no	-0.0762598	NA	no	-3.83795	0.000673715	yes	Aaa-Type Atpase Family Protein
Zm00001d006704	0.204363	0.159782	no	0.184005	0.307683	no	0.653856	0.000714387	yes	Rna-Binding (Rrm/Rbd/Rnp Motifs) Family Protein
Zm00001d048850	NA	NA	no	NA	NA	no	7.18429	0.000838146	yes	Unannotated
Zm00001d043825	-0.437818	0.646364	no	0.0920236	0.955336	no	1.30864	0.00135576	yes	Peptidase S41 Family Protein
Zm00001d032303	0.107365	0.381417	no	0.0769285	0.652059	no	0.543354	0.00199465	yes	Unannotated
Zm00001d034927	0.0878859	0.751638	no	0.119889	0.695796	no	0.646669	0.0019983	yes	Myosin Xi B
Zm00001d002865	0.668068	0.303019	no	0.59851	0.442009	no	1.34927	0.00206347	yes	Transducin/Wd40 Repeat-Like Superfamily Protein
Zm00001d007434	-0.172599	0.79183	no	0.0883698	0.917553	no	0.925404	0.0020959	yes	Unannotated
Zm00001d039224	0.922914	0.211699	no	-0.0879831	NA	no	1.68712	0.00219272	yes	Unannotated
Zm00001d004437	0.46433	0.137347	no	0.0751909	0.9299	no	0.889249	0.00233709	yes	Pathogenesis-Related Thaumatin Superfamily Protein
Zm00001d037410	-1.12338	0.165864	no	0.647707	0.40223	no	-2.56485	0.00234555	yes	Peroxidase Superfamily Protein
Zm00001d049838	-0.186144	0.190963	no	-0.153074	0.35995	no	-0.616854	0.00234763	yes	Expansin B2
Zm00001d029644	-0.2021	0.913138	no	0.683988	0.519178	no	1.69332	0.00247309	yes	Peptidase S41 Family Protein
Zm00001d039421	-0.315027	0.488503	no	-0.123563	0.864258	no	0.86165	0.00249711	yes	Unannotated
Zm00001d013631	-0.773971	0.0672342	no	-0.584707	0.280053	no	-1.33571	0.00250279	yes	Tata Binding Protein 2
Zm00001d032407	0.555731	0.168677	no	0.655108	0.101968	no	1.01945	0.00263957	yes	D-Arabinono-1,4-Lactone Oxidase Family Protein
Zm00001d048809	NA	NA	no	NA	NA	no	6.90323	0.00269512	yes	Unannotated
Zm00001d026510	0.346146	0.633195	no	0.251433	0.786423	no	1.15983	0.00282538	yes	Ili1 Binding Bhlh 1
Zm00001d011272	-0.194191	0.766136	no	0.226223	0.699985	no	0.951891	0.002895	yes	Casc3/Barentsz Eif4Aiii Binding
Zm00001d026756	-0.0866196	0.934399	no	0.133656	0.904203	no	1.15493	0.00298454	yes	Unannotated
Zm00001d041752	0.13015	0.862117	no	0.574189	0.132249	no	-1.26482	0.00327837	yes	Gnom-Like 2
Zm00001d040051	0.0284429	0.83727	no	0.14488	0.0804079	no	0.544654	0.00356459	yes	Uncharacterized Protein
Zm00001d051839	-0.130526	0.569564	no	-0.165204	0.555959	no	0.583127	0.0036064	yes	Arm Repeat Superfamily Protein
Zm00001d041794	0.192389	0.909962	no	0.381303	NA	no	-3.01972	0.00364174	yes	Unannotated
Zm00001d006257	0.0738671	0.934054	no	0.0592051	0.960158	no	1.1097	0.00370758	yes	Phospholipase D Delta
Zm00001d029328	0.0870084	0.865445	no	0.167299	0.692261	no	0.715252	0.00407168	yes	Rna-Binding Kh Domain-Containing Protein
Zm00001d002965	0.0953807	0.944718	no	0.307974	0.761018	no	1.25028	0.004129	yes	Nicotinamidase 2
Zm00001d038695	0.19467	0.67208	no	0.375231	0.293178	no	0.791514	0.00467574	yes	Arabidopsis Thaliana Gibberellin 2-Oxidase 1
Zm00001d015142	0.333005	0.801425	no	0.68147	0.503647	no	1.53009	0.00478741	yes	Unannotated
Zm00001d031774	0.32562	0.170878	no	0.309409	0.307683	no	0.689488	0.00527283	yes	Unannotated
Zm00001d020926	0.2356	0.152348	no	0.211184	0.302622	no	0.615409	0.00543962	yes	A20/An1-Like Zinc Finger Family Protein
Zm00001d049320	0.0904153	0.837127	no	-0.356732	0.23101	no	-0.772482	0.005961	yes	Multiprotein Bridging Factor 1B
Zm00001d030701	0.692637	0.0910339	no	0.512691	0.389889	no	1.03853	0.00615341	yes	Ribose-5-Phosphate Isomerase 2
Zm00001d048480	0.344676	0.353568	no	0.0123733	0.992399	no	0.807896	0.00642866	yes	Tobamovirus Multiplication Protein 3
Zm00001d003877	-0.0628965	0.504644	no	0.0250392	0.900209	no	0.47149	0.00660577	yes	Pollen Ole E 1 Allergen And Extensin Family Protein
Zm00001d023227	-0.346846	0.807938	no	0.696346	0.433041	no	1.47328	0.0066426	yes	Plac8 Family Protein
Zm00001d007564	-0.21303	0.900127	no	0.0525643	NA	no	-2.48934	0.00696862	yes	Copper Ion Binding;Cobalt Ion Binding;Zinc Ion Binding
Zm00001d048439	0.175328	0.0860847	no	0.132201	0.383483	no	0.528847	0.00698836	yes	Protein Of Unknown Function, Duf593
Zm00001d053578	-1.13007	0.254179	no	-0.646362	NA	no	-2.39732	0.00788974	yes	Cytokinin Oxidase 5
Zm00001d028538	0.370627	0.705047	no	0.402784	0.693885	no	1.26474	0.00793437	yes	P-Loop Containing Nucleoside Triphosphate Hydrolases Superfamily Protein
Zm00001d036742	0.225131	0.406289	no	0.314158	0.213452	no	0.688088	0.00793933	yes	Ankyrin Repeat Family Protein With Dhhc Zinc Finger Domain
Zm00001d048849	NA	NA	no	NA	NA	no	8.31276	0.00836866	yes	Unannotated
Zm00001d012750	-0.641321	0.0795194	no	-0.159254	0.822225	no	-1.09994	0.00851792	yes	Mac/Perforin Domain-Containing Protein
Zm00001d045515	0.126851	0.103191	no	0.142607	0.0914595	no	0.47069	0.00854975	yes	Malectin/Receptor-Like Protein Kinase Family Protein
Zm00001d008068	-0.0152779	0.983445	no	-0.229517	0.66326	no	0.788371	0.00923937	yes	Unannotated
Zm00001d015251	-0.125576	0.801425	no	0.156489	0.736067	no	-0.907702	0.00998075	yes	Eukaryotic Translation Initiation Factor 4A1
Zm00001d028193	-0.261283	0.378428	no	-0.0303677	0.962495	no	-0.709916	0.00998075	yes	Elm2 Domain-Containing Protein
Zm00001d010750	0.668504	0.223729	no	0.10889	0.94001	no	1.11639	0.0108393	yes	Unannotated
Zm00001d016762	-0.0710039	0.920508	no	-0.271102	0.611673	no	-0.931085	0.0109618	yes	Sphingomyelin Synthetase Family Protein
Zm00001d019127	0.214731	NA	no	0.0190878	NA	no	1.75811	0.0109618	yes	Basic Helix-Loop-Helix (Bhlh) Dna-Binding Superfamily Protein
Zm00001d016276	-0.0448285	0.957202	no	0.0499148	0.961768	no	-1.05479	0.0111611	yes	Ribosomal Protein S24E Family Protein
Zm00001d006329	-0.0955223	0.754314	no	-0.00977819	0.989159	no	-0.604412	0.0113329	yes	Low Temperature And Salt Responsive Protein Family
Zm00001d043290	1.52395	NA	no	1.76213	NA	no	7.26108	0.0115734	yes	Unannotated
Zm00001d052047	-0.120957	0.646813	no	0.191525	0.407802	no	0.565428	0.0126319	yes	Unannotated
Zm00001d044344	0.558998	NA	no	1.30394	NA	no	3.00674	0.0129675	yes	Teosinte Branched 1, Cycloidea, Pcf (Tcp)-Domain Family Protein 20
Zm00001d032187	-0.705389	0.266137	no	-0.968405	0.136148	no	-1.41385	0.013442	yes	Malate Dehydrogenase
Zm00001d025665	-0.212974	0.236703	no	-0.213413	0.350405	no	0.557938	0.0136098	yes	Amino Acid Permease 7
Zm00001d023002	-0.115105	0.887618	no	-0.360302	0.550781	no	0.842188	0.0139769	yes	Unannotated
Zm00001d035700	-2.26034	NA	no	-0.47117	NA	no	4.88212	0.0139769	yes	Rmlc-Like Cupins Superfamily Protein
Zm00001d035760	-1.19676	NA	no	-0.892013	NA	no	10.1002	0.0142855	yes	Unannotated
Zm00001d041481	0.176888	0.809361	no	0.560397	0.200602	no	0.891794	0.0144105	yes	Patatin-Like Protein 6
Zm00001d021950	0.131664	0.587957	no	0.142712	0.580153	no	0.546264	0.0148319	yes	Rna-Binding (Rrm/Rbd/Rnp Motifs) Family Protein
Zm00001d048502	0.131036	0.886472	no	0.336292	0.603097	no	0.920027	0.0149636	yes	26S Proteasome, Regulatory Subunit Rpn7;Proteasome Component (Pci) Domain
Zm00001d026692	-0.315575	NA	no	-0.134257	NA	no	2.02599	0.0152138	yes	Unannotated
Zm00001d012900	2.64659	NA	no	3.85538	NA	no	4.01659	0.0154511	yes	Plant Cadmium Resistance 2
Zm00001d022575	-0.186997	0.840031	no	0.297868	0.680918	no	-1.22569	0.0162439	yes	Methyltransferases
Zm00001d024806	-0.678767	0.564812	no	-0.335723	NA	no	1.27622	0.0164974	yes	Cleavage Stimulating Factor 64
Zm00001d011103	-0.169095	0.599144	no	-0.0580481	0.92963	no	-0.644774	0.0167703	yes	Copper Ion Binding
Zm00001d013047	-0.220023	0.482217	no	-0.315144	0.307683	no	-0.679035	0.0179947	yes	Protein Phosphatase 2A-4
Zm00001d014089	0.0901519	0.289421	no	0.15023	0.0563916	no	0.429388	0.0179947	yes	Adenine Nucleotide Alpha Hydrolases-Like Superfamily Protein
Zm00001d021900	2.49547	NA	no	0.112802	NA	no	3.09815	0.0179947	yes	Plant Protein Of Unknown Function (Duf946)
Zm00001d013440	1.23014	0.0762018	no	0.920105	NA	no	1.51405	0.0183413	yes	High Mobility Group A5
Zm00001d016200	0.363864	0.212077	no	-0.160936	0.774674	no	-0.890383	0.019423	yes	Ribosomal L5P Family Protein
Zm00001d019948	0.909294	0.302201	no	0.291773	NA	no	1.50083	0.0198266	yes	Enhanced Downy Mildew 2
Zm00001d025739	-0.258853	0.428652	no	0.20732	0.574323	no	0.628255	0.020756	yes	Protein Kinase Superfamily Protein
Zm00001d031445	-0.171261	0.713255	no	0.165012	0.721883	no	-0.817556	0.0208458	yes	Ethylene-Insensitive3-Like 3
Zm00001d041516	-0.0620537	0.958592	no	-0.164195	0.893965	no	-1.48411	0.0210706	yes	Villin 2
Zm00001d012501	-0.0532703	0.909962	no	-0.260996	0.369202	no	-0.629944	0.021271	yes	Endoplasmic Reticulum Vesicle Transporter Protein
Zm00001d029642	-0.959164	0.227644	no	-0.79282	0.407374	no	1.25673	0.0215532	yes	Sec20 Family Protein
Zm00001d039187	0.26059	NA	no	0.600492	NA	no	1.66122	0.0216289	yes	Unannotated
Zm00001d032527	0.0808981	0.966851	no	-0.147679	NA	no	1.50113	0.0217543	yes	Hxxxd-Type Acyl-Transferase Family Protein
Zm00001d043681	0.416817	NA	no	1.17263	NA	no	1.90181	0.0217543	yes	Polyamine Oxidase 5
Zm00001d000319	-2.06966	NA	no	-1.17681	NA	no	2.50145	0.0224327	yes	Unannotated
Zm00001d030031	-0.0883783	0.82774	no	-0.073299	0.879791	no	-0.626955	0.0225995	yes	Arf-Gap Domain 8
Zm00001d049514	-1.61057	NA	no	-1.50383	NA	no	-2.52694	0.0225995	yes	Btb/Poz Domain With Wd40/Yvtn Repeat-Like Protein
Zm00001d007531	0.199139	0.776933	no	-0.373317	0.595018	no	1.11348	0.02265	yes	Rna Processing Factor 2
Zm00001d012067	0.271966	0.223963	no	0.152053	0.663257	no	-0.790018	0.0227302	yes	Basic Helix-Loop-Helix (Bhlh) Dna-Binding Superfamily Protein
Zm00001d048215	-1.01706	NA	no	-0.0425406	NA	no	-3.94401	0.023004	yes	Unannotated
Zm00001d031725	0.465255	0.356677	no	-0.217288	0.8053	no	-1.11819	0.024774	yes	Tcp Family Transcription Factor
Zm00001d043806	0.639251	0.224954	no	0.0522182	0.973357	no	1.03931	0.0248067	yes	Protein Of Unknown Function (Duf1639)
Zm00001d048433	1.67188	NA	no	2.10398	NA	no	3.53324	0.0248533	yes	Ornithine Carbamoyltransferase
Zm00001d007632	-0.22493	0.118798	no	0.243482	0.15482	no	0.472688	0.0251115	yes	U2 Snrnp Auxilliary Factor, Large Subunit, Splicing Factor
Zm00001d029339	-0.126457	0.899265	no	-0.531114	0.446685	no	-1.19205	0.0253885	yes	Basic Helix-Loop-Helix (Bhlh) Dna-Binding Superfamily Protein
Zm00001d046535	0.0367387	0.939586	no	-0.205038	0.530194	no	0.610071	0.025869	yes	Phosphatidic Acid Phosphatase-Related / Pap2-Related
Zm00001d039364	1.4154	NA	no	0.440751	NA	no	1.95688	0.026471	yes	Class I Glutamine Amidotransferase-Like Superfamily Protein
Zm00001d007554	-0.756183	0.496433	no	-0.802875	NA	no	1.58166	0.0271715	yes	Protein Phosphatase 2C Family Protein
Zm00001d024082	0.169447	0.724828	no	-0.235006	0.657697	no	0.815147	0.0271715	yes	Unannotated
Zm00001d048520	0.462167	NA	no	-0.892013	NA	no	5.74444	0.0271715	yes	Tonoplast Intrinsic Protein 1;3
Zm00001d032223	0.170814	0.828506	no	-0.106609	0.926235	no	0.859197	0.0274653	yes	2-Oxoglutarate (2Og) And Fe(Ii)-Dependent Oxygenase Superfamily Protein
Zm00001d032269	-0.837662	0.486257	no	-0.145897	NA	no	-2.09682	0.0274653	yes	Unannotated
Zm00001d048731	0.0696445	0.721954	no	0.18886	0.145868	no	0.463102	0.0274943	yes	P-Loop Containing Nucleoside Triphosphate Hydrolases Superfamily Protein
Zm00001d016581	-0.0915269	NA	no	0.810494	NA	no	1.79169	0.0275166	yes	Dna Polymerase Epsilon Catalytic Subunit
Zm00001d035378	0.210631	0.702242	no	0.262931	0.61199	no	0.719249	0.0275166	yes	Protein Kinase Superfamily Protein
Zm00001d049400	-0.678321	0.0561865	no	-0.211854	0.734318	no	-1.04585	0.0275919	yes	Global Transcription Factor Group E7
Zm00001d004128	0.725929	0.394199	no	-0.331385	NA	no	1.33169	0.0287297	yes	Arm Repeat Superfamily Protein
Zm00001d006231	0.0676926	0.625625	no	0.0572102	0.731354	no	0.421174	0.0287297	yes	Plc-Like Phosphodiesterases Superfamily Protein
Zm00001d003354	-0.548585	0.696015	no	0.22819	NA	no	1.38174	0.0291401	yes	Pleiotropic Drug Resistance 3
Zm00001d042285	-0.494862	0.519543	no	0.519643	0.424527	no	1.03909	0.0293441	yes	Protein Kinase Superfamily Protein
Zm00001d036822	0.0814081	0.42481	no	-0.0550559	0.67786	no	-0.406408	0.0297399	yes	Glycoside Hydrolase Family 28 Protein / Polygalacturonase (Pectinase) Family Protein
Zm00001d011732	0.0124707	0.958508	no	0.00122485	0.996078	no	0.433049	0.031667	yes	Nadh-Ubiquinone Oxidoreductase 20 Kda Subunit, Mitochondrial
Zm00001d052485	0.530746	0.0969818	no	0.196667	0.763151	no	0.737404	0.0319648	yes	Long-Chain Acyl-Coa Synthetase 7
Zm00001d002413	0.040247	0.951308	no	-0.442988	0.218956	no	-0.724226	0.0323173	yes	Villin 4
Zm00001d017256	-0.590297	0.670142	no	-0.297366	NA	no	1.3196	0.0323173	yes	Unannotated
Zm00001d038179	-0.229033	0.788819	no	0.656477	0.153691	no	0.876706	0.0323173	yes	Major Facilitator Superfamily Protein
Zm00001d026022	-0.398224	0.118128	no	-0.355547	0.209508	no	-0.694083	0.0334065	yes	Ccaat-Binding Factor
Zm00001d044481	-0.407009	0.566697	no	-0.122003	0.911509	no	-1.11285	0.03369	yes	Floral Homeotic Protein (Hua1)
Zm00001d043764	-0.290822	0.776933	no	-0.797662	0.266779	no	1.26826	0.0337008	yes	Unannotated
Zm00001d046263	-0.165888	0.430576	no	-0.236937	0.23486	no	-0.636847	0.0337008	yes	Amino Acid Permease 1
Zm00001d045039	0.0784238	0.789932	no	0.156173	0.539527	no	0.515395	0.0344291	yes	Saur-Like Auxin-Responsive Protein Family
Zm00001d005240	0.194134	0.0566747	no	-0.00125306	0.996078	no	0.443606	0.0345364	yes	Kinase Associated Protein Phosphatase
Zm00001d015936	-0.0517617	0.701538	no	-0.17076	0.0804079	no	0.402238	0.0353103	yes	Scorpion Toxin-Like Knottin Superfamily Protein
Zm00001d031113	-0.0683679	0.650298	no	0.0284776	0.905699	no	0.42804	0.0353103	yes	Unannotated
Zm00001d033217	0.0450377	0.887618	no	0.00660349	0.992359	no	0.491129	0.0367297	yes	Bri1 Suppressor 1 (Bsu1)-Like 3
Zm00001d042024	0.399611	NA	no	1.96222	NA	no	3.73566	0.0367297	yes	Hit-Type Zinc Finger Family Protein
Zm00001d000523	1.00211	NA	no	1.1537	NA	no	2.57249	0.0373009	yes	Unannotated
Zm00001d033591	-3.03073	NA	no	0.322668	0.801959	no	-2.00494	0.0374613	yes	Chloroplast Heat Shock Protein 70-2
Zm00001d010490	0.269938	0.353568	no	0.131646	0.790701	no	0.635744	0.0376141	yes	Cw-Type Zinc Finger
Zm00001d015293	0.14702	0.295722	no	0.190258	0.173683	no	0.4584	0.0376141	yes	Vernalization5/Vin3-Like
Zm00001d014567	-0.169085	0.0919468	no	0.179766	0.085977	no	0.458885	0.0379843	yes	Unannotated
Zm00001d018479	0.116765	0.606791	no	-0.279868	0.10265	no	-0.502579	0.0385827	yes	Nad(P)-Binding Rossmann-Fold Superfamily Protein
Zm00001d023376	-2.16411	NA	no	-1.85887	NA	no	4.53959	0.0404399	yes	Unannotated
Zm00001d006516	2.90323	NA	no	2.72203	NA	no	3.00568	0.0404507	yes	Late Embryogenesis Abundant (Lea) Hydroxyproline-Rich Glycoprotein Family
Zm00001d024722	-0.498159	0.0683314	no	-0.321693	0.434339	no	-0.670685	0.041393	yes	Unannotated
Zm00001d038220	1.12903	0.0803943	no	0.480027	NA	no	1.34919	0.0414217	yes	Protein Of Unknown Function, Duf538
Zm00001d039989	-0.874864	0.2411	no	-0.457232	0.707781	no	-1.51448	0.0417268	yes	Unannotated
Zm00001d027619	-0.0291392	0.808487	no	-0.058379	0.596412	no	0.423023	0.041897	yes	Unannotated
Zm00001d034400	-0.308081	0.545771	no	0.187216	0.78021	no	-0.845447	0.0422683	yes	Btb-Poz And Math Domain 4
Zm00001d033424	0.117408	0.952629	no	0.469049	NA	no	1.39596	0.0435461	yes	K+ Uptake Permease 6
Zm00001d038929	0.108935	0.603192	no	-0.283578	0.056907	no	-0.502669	0.0437855	yes	Atp Synthase Alpha/Beta Family Protein
Zm00001d034839	0.159856	0.0853356	no	0.0978935	0.497027	no	0.407014	0.0443855	yes	Purple Acid Phosphatase 15
Zm00001d016966	1.18315	NA	no	0.612134	NA	no	3.269	0.0448976	yes	Sec20 Family Protein
Zm00001d010989	1.5082	NA	no	3.36416	NA	no	3.35924	0.0451989	yes	Peptide Chain Release Factor 1
Zm00001d022579	0.021309	0.96984	no	0.0559386	0.933376	no	0.582823	0.0451989	yes	Thiamine Pyrophosphate Dependent Pyruvate Decarboxylase Family Protein
Zm00001d026194	-0.0979288	0.158373	no	0.134477	0.0748954	no	0.380712	0.0451989	yes	Snare Associated Golgi Protein Family
Zm00001d035948	-0.131896	0.594345	no	-0.11701	0.680659	no	-0.492209	0.0454685	yes	Protein Of Unknown Function (Duf1138)
Zm00001d007770	-0.289208	0.597201	no	-0.0527105	0.960158	no	-0.842173	0.0464262	yes	Proline-Rich Family Protein
Zm00001d005261	-0.245415	NA	no	-0.00145088	NA	no	2.61892	0.0464445	yes	Ubiquitin-Conjugating Enzyme 29
Zm00001d009870	0.0895074	0.886472	no	-0.109347	0.873519	no	-0.789096	0.0464445	yes	Gtp Binding Elongation Factor Tu Family Protein
Zm00001d028731	-0.201658	0.628469	no	-0.355894	0.311111	no	-0.725775	0.0467341	yes	Phosphatidic Acid Phosphatase (Pap2) Family Protein
Zm00001d043934	0.541228	NA	no	-2.4428	NA	no	3.72636	0.0467341	yes	Unannotated
Zm00001d022253	-0.544033	0.260927	no	-0.789661	0.0946276	no	-0.982405	0.047304	yes	Btb-Poz And Math Domain 1
Zm00001d011750	-0.208755	0.113349	no	-0.0118783	0.976302	no	-0.441217	0.048322	yes	Nadh:Ubiquinone Oxidoreductase Intermediate-Associated Protein 30

## Sheet: Supplementary Table 8
Supplementary Table 8. Gene Ontology (GO) term enrichment analysis of the differentially expressed genes (DEGs) between zmpld3 and zmpld3-mtl.
GO term	Type	Term description	Number in input list	Number in BG/Ref	p-value	FDR
GO:0048868	P	pollen tube development	17	524	4.5e-06	0.0094
GO:0030048	P	actin filament-based movement	8	101	4.3e-06	0.0094
GO:0009827	P	plant-type cell wall modification	12	293	1.3e-05	0.015
GO:0035295	P	tube development	15	469	1.9e-05	0.015
GO:0044706	P	multi-multicellular organism process	19	730	2.5e-05	0.015
GO:0071669	P	plant-type cell wall organization or biogenesis	23	999	2.4e-05	0.015
GO:0009856	P	pollination	19	728	2.4e-05	0.015
GO:0044703	P	multi-organism reproductive process	27	1304	2.9e-05	0.015
GO:0009860	P	pollen tube growth	14	436	3.5e-05	0.016
GO:0048588	P	developmental cell growth	20	826	4.2e-05	0.018
GO:0009664	P	plant-type cell wall organization	18	706	5.3e-05	0.02
GO:0030599	F	pectinesterase activity	10	115	1.2e-07	6.7e-05
GO:0046910	F	pectinesterase inhibitor activity	7	43	2.1e-07	6.7e-05
GO:0052689	F	carboxylic ester hydrolase activity	16	505	1.1e-05	0.0024
GO:0015926	F	glucosidase activity	7	132	0.00019	0.03
GO:0071944	C	cell periphery	111	8255	1.9e-07	9.5e-05
GO:0009506	C	plasmodesma	35	1850	1.2e-05	0.0021
GO:0055044	C	symplast	35	1850	1.2e-05	0.0021
GO:0005618	C	cell wall	35	1901	2.2e-05	0.0022
GO:0005911	C	cell-cell junction	35	1892	2e-05	0.0022
GO:0030054	C	cell junction	35	1927	2.9e-05	0.0024
GO:0005576	C	extracellular region	44	2695	3.3e-05	0.0024
GO:0030312	C	external encapsulating structure	35	1960	4e-05	0.0025

## Sheet: Supplementary Table 9
Supplementary Table 9. Gene Ontology (GO) term enrichment analysis of the differentially expressed genes (DEGs) between mtl/zmpla1/nld and zmpld3-mtl.
GO term	Type	Term description	Number in input list	Number in BG/Ref	p-value	FDR
GO:0044703	P	multi-organism reproductive process	29	1304	7.4e-08	0.00031
GO:0016049	P	cell growth	28	1386	8.3e-07	0.0017
GO:0048588	P	developmental cell growth	20	826	2.5e-06	0.0026
GO:0060560	P	developmental growth involved in morphogenesis	24	1127	2.2e-06	0.0026
GO:0000003	P	reproduction	64	5342	1.2e-05	0.0079
GO:0010393	P	galacturonan metabolic process	10	247	1.5e-05	0.0079
GO:0045490	P	pectin catabolic process	7	106	1.5e-05	0.0079
GO:0045488	P	pectin metabolic process	10	246	1.4e-05	0.0079
GO:0044706	P	multi-multicellular organism process	17	730	2.3e-05	0.0093
GO:0009856	P	pollination	17	728	2.3e-05	0.0093
GO:0040007	P	growth	32	2046	2.5e-05	0.0093
GO:0051704	P	multi-organism process	57	4833	6.3e-05	0.022
GO:0048589	P	developmental growth	26	1604	8.5e-05	0.027
GO:0010035	P	response to inorganic substance	39	2920	9.5e-05	0.028
GO:0022414	P	reproductive process	57	4935	0.00011	0.03
GO:0048868	P	pollen tube development	13	524	0.00012	0.03
GO:0048646	P	anatomical structure formation involved in morphogenesis	33	2336	0.00013	0.031
GO:0006972	P	hyperosmotic response	12	467	0.00016	0.036
GO:0009651	P	response to salt stress	26	1708	0.00022	0.049
GO:0047911	F	galacturan 1,4-alpha-galacturonidase activity	6	17	9.9e-09	5.2e-06
GO:0019863	F	IgE binding	6	23	4.5e-08	9.8e-06
GO:0019865	F	immunoglobulin binding	6	24	5.6e-08	9.8e-06
GO:0030599	F	pectinesterase activity	9	115	2.4e-07	3.2e-05
GO:0046910	F	pectinesterase inhibitor activity	6	43	1.2e-06	0.00012
GO:0052689	F	carboxylic ester hydrolase activity	14	505	2e-05	0.0017
GO:0004650	F	polygalacturonase activity	6	82	3.6e-05	0.0027
GO:0032403	F	protein complex binding	9	244	7.9e-05	0.0047
GO:0004553	F	hydrolase activity, hydrolyzing O-glycosyl compounds	17	809	8e-05	0.0047
GO:0004857	F	enzyme inhibitor activity	10	349	0.00024	0.012
GO:0015926	F	glucosidase activity	6	132	0.00043	0.021
GO:0016798	F	hydrolase activity, acting on glycosyl bonds	17	962	0.00058	0.025
GO:0005576	C	extracellular region	51	2695	1.3e-10	5.8e-08
GO:0071944	C	cell periphery	103	8255	4.7e-10	1.1e-07
GO:0009506	C	plasmodesma	39	1850	1.5e-09	1.7e-07
GO:0055044	C	symplast	39	1850	1.5e-09	1.7e-07
GO:0030312	C	external encapsulating structure	40	1960	2.2e-09	2e-07
GO:0005618	C	cell wall	39	1901	3.1e-09	2e-07
GO:0005911	C	cell-cell junction	39	1892	2.7e-09	2e-07
GO:0030054	C	cell junction	39	1927	4.4e-09	2.5e-07
GO:0048046	C	apoplast	19	905	3.1e-05	0.0016
GO:0005886	C	plasma membrane	73	6798	9.7e-05	0.0044
GO:0005774	C	vacuolar membrane	22	1438	0.00064	0.027
GO:0044437	C	vacuolar part	22	1464	0.00081	0.031

## Sheet: Supplementary Table 10
Supplementary Table 10. Gene Ontology (GO) term enrichment analysis of the differentially expressed genes (DEGs) between zmpld3 and mtl/zmpla1/nld.
GO term	Type	Term description	Number in input list	Number in BG/Ref	p-value	FDR
GO:0016049	P	cell growth	43	1386	1e-08	5.6e-05
GO:0048588	P	developmental cell growth	30	826	7.8e-08	0.00016
GO:0060560	P	developmental growth involved in morphogenesis	36	1127	8.5e-08	0.00016
GO:0048868	P	pollen tube development	23	524	1.1e-07	0.00016
GO:0009860	P	pollen tube growth	20	436	4e-07	0.00032
GO:0044703	P	multi-organism reproductive process	38	1304	3.5e-07	0.00032
GO:0040007	P	growth	51	2046	3.6e-07	0.00032
GO:0009932	P	cell tip growth	24	625	6.2e-07	0.00043
GO:0010035	P	response to inorganic substance	63	2920	1.8e-06	0.0011
GO:0009826	P	unidimensional cell growth	29	919	2e-06	0.0011
GO:0044706	P	multi-multicellular organism process	25	730	2.6e-06	0.0012
GO:0009856	P	pollination	25	728	2.5e-06	0.0012
GO:0009827	P	plant-type cell wall modification	15	293	3.2e-06	0.0013
GO:0048589	P	developmental growth	41	1604	3e-06	0.0013
GO:0035295	P	tube development	18	469	1.6e-05	0.0058
GO:0051704	P	multi-organism process	87	4833	2.1e-05	0.0073
GO:0000904	P	cell morphogenesis involved in differentiation	24	786	2.6e-05	0.0078
GO:0009651	P	response to salt stress	40	1708	2.8e-05	0.0078
GO:0044699	P	single-organism process	370	28803	2.7e-05	0.0078
GO:0071555	P	cell wall organization	36	1457	2.5e-05	0.0078
GO:0009266	P	response to temperature stimulus	42	1840	3.1e-05	0.0082
GO:0006970	P	response to osmotic stress	42	1843	3.3e-05	0.0082
GO:0000902	P	cell morphogenesis	35	1435	4.1e-05	0.01
GO:0097305	P	response to alcohol	40	1760	5.3e-05	0.012
GO:0042545	P	cell wall modification	19	568	5.6e-05	0.012
GO:0042221	P	response to chemical	144	9294	5.9e-05	0.013
GO:0045229	P	external encapsulating structure organization	36	1532	6.7e-05	0.014
GO:0030029	P	actin filament-based process	18	534	7.9e-05	0.015
GO:0009628	P	response to abiotic stimulus	96	5674	7.8e-05	0.015
GO:0035556	P	intracellular signal transduction	49	2402	0.00011	0.02
GO:1901700	P	response to oxygen-containing compound	83	4781	0.00012	0.02
GO:0009664	P	plant-type cell wall organization	21	706	0.00012	0.02
GO:0046942	P	carboxylic acid transport	17	511	0.00014	0.024
GO:0015711	P	organic anion transport	17	518	0.00017	0.027
GO:0032989	P	cellular component morphogenesis	35	1547	0.00017	0.027
GO:0010393	P	galacturonan metabolic process	11	247	0.00021	0.031
GO:0016192	P	vesicle-mediated transport	42	2012	0.00021	0.031
GO:0045488	P	pectin metabolic process	11	246	0.0002	0.031
GO:0050896	P	response to stimulus	299	22704	0.00026	0.035
GO:0030048	P	actin filament-based movement	7	101	0.00025	0.035
GO:0006865	P	amino acid transport	14	390	0.00026	0.035
GO:0071554	P	cell wall organization or biogenesis	45	2231	0.00026	0.035
GO:0006595	P	polyamine metabolic process	7	106	0.00033	0.04
GO:0009867	P	jasmonic acid mediated signaling pathway	17	549	0.00032	0.04
GO:0048468	P	cell development	36	1662	0.00031	0.04
GO:0045490	P	pectin catabolic process	7	106	0.00033	0.04
GO:0071395	P	cellular response to jasmonic acid stimulus	17	552	0.00034	0.041
GO:0071669	P	plant-type cell wall organization or biogenesis	25	999	0.00036	0.041
GO:0048646	P	anatomical structure formation involved in morphogenesis	46	2336	0.00038	0.043
GO:0005975	P	carbohydrate metabolic process	72	4161	0.00039	0.043
GO:0006928	P	movement of cell or subcellular component	15	460	0.00043	0.047
GO:0009738	P	abscisic acid-activated signaling pathway	18	620	0.00046	0.048
GO:0009409	P	response to cold	28	1197	0.00046	0.048
GO:1901068	P	guanosine-containing compound metabolic process	10	230	0.00048	0.049
GO:1901657	P	glycosyl compound metabolic process	39	1899	0.00049	0.049
GO:0030599	F	pectinesterase activity	16	115	2.7e-12	2.1e-09
GO:0046910	F	pectinesterase inhibitor activity	11	43	2.3e-11	9.3e-09
GO:0052689	F	carboxylic ester hydrolase activity	21	505	9.3e-07	0.00025
GO:0004857	F	enzyme inhibitor activity	16	349	5.8e-06	0.0012
GO:0098772	F	molecular function regulator	28	1006	2.8e-05	0.0041
GO:0030234	F	enzyme regulator activity	26	902	3e-05	0.0041
GO:0004553	F	hydrolase activity, hydrolyzing O-glycosyl compounds	23	809	0.00011	0.012
GO:0015926	F	glucosidase activity	8	132	0.00022	0.022
GO:0071944	C	cell periphery	154	8255	1.6e-10	1e-07
GO:0009506	C	plasmodesma	49	1850	1.1e-07	2.3e-05
GO:0055044	C	symplast	49	1850	1.1e-07	2.3e-05
GO:0005911	C	cell-cell junction	49	1892	2.1e-07	3.3e-05
GO:0030054	C	cell junction	49	1927	3.5e-07	4.4e-05
GO:0005886	C	plasma membrane	116	6798	7.1e-06	0.00074
GO:0005618	C	cell wall	43	1901	3.1e-05	0.0025
GO:0048046	C	apoplast	26	905	3.2e-05	0.0025
GO:0005576	C	extracellular region	55	2695	3.9e-05	0.0027
GO:0030312	C	external encapsulating structure	43	1960	6.1e-05	0.0039
GO:0090406	C	pollen tube	8	124	0.00015	0.0083

[truncated: 2 more sheets: Supplementary Table 11, Supplementary Table 12]
